# Supplementary material for: New data on the distribution and microphotographs of radiolarians in the bottom surface sediments of the North Pacific and Bering Sea obtained within the KALMAR II and INOPEX projects
Source: Data Brief. 2019 Aug 29;26:104448. doi: 10.1016/j.dib.2019.104448 (PMC6736788; doi:10.1016/j.dib.2019.104448)
Supplement: Multimedia component 1 [file mmc1.zip]

Archive with 3 entries (3 files):
- Data file 2_list of radiolarian taxa and microphotographs.xlsx
- Data file 3_radiolarian counts in Kalmar-Inopex-MUC surface samples.xlsx
- Data file 1_Kalmar-Inopex_MUC-coordinates.xlsx
