# Supplementary material for: New data on the distribution and microphotographs of radiolarians in the bottom surface sediments of the North Pacific and Bering Sea obtained within the KALMAR II and INOPEX projects
Source: Data Brief. 2019 Aug 29;26:104448. doi: 10.1016/j.dib.2019.104448 (PMC6736788; doi:10.1016/j.dib.2019.104448)
Supplement: Multimedia component 1 [file mmc1.zip › Data file 3_radiolarian counts in Kalmar-Inopex-MUC surface samples.xlsx]

## Sheet: Kalmar-Inopex_MUC_rads
Distribution of radiolarians in the multicorer surface sediment samples from the KALMAR-II and INOPEX projects, RV Sonne SO201-2 and SO202-1 cruises, respectively (raw counts of radiolarian specimens per slide and caculated total abundances and taxa percentages).
	Counted radiolarian specimens per 1 slide
	KALMAR-II (RV Sonne cruise 201-2)											INOPEX (RV Sonne cruise 202-1)
Station	SO201-2-08	SO201-2-11	SO201-2-13	SO201-2-68	SO201-2-76	SO201-2-79	SO201-2-83	SO201-2-90	SO201-2-99	SO201-2-113	SO201-2-126	SO202-01-3	SO202-02-4	SO202-03-4	SO202-04-3	SO202-05-3	SO202-06-2	SO202-07-2	SO202-08-1	SO202-09-2	SO202-10-2	SO202-11-1	SO202-12-2	SO202-13-4	SO202-14-5	SO202-15-4	SO202-18-1	SO202-19-5	SO202-21-2	SO202-22-1	SO202-23-4	SO202-24-2	SO202-25-1	SO202-28-1	SO202-29-5	SO202-31-5	SO202-32-5	SO202-33-5	SO202-34-4	SO202-37-1	SO202-38-1	SO202-39-2	SO202-40-2	SO202-41-3	SO202-42-3	SO202-45-2
Total radiolarian specimens counted per 1 slide	511	596	562	389	473	433	397	519	464	454	377	486	580	560	435	541	601	567	565	638	506	505	613	478	533	484	502	446	501	512	654	478	576	575	492	532	560	655	606	458	668	468	420	505	527	532
Acanthodesmia veniculata (Mueller)																																										1	1	1		1
Acanthosphaera actinota Haeckel																																								1	2				1	1
Acrobotrys cribosa (Popofsky)																																							2	1	6	3	1	4	6	3
Acrosphaera lappacea (Haeckel)																																							1					1
A. murreiana (Haeckel)																																								1	1					1
A.spinosa (Haeckel)																																								1	1	1	2	1	1	1
Actinosphaera sp.	3	6	1	1	3	1	1	5		5		2	7		1	6	2	2			2	3		1	2	3	1	2	2	3	1				1	1	1		2	2				1		3
Actinomma boreale (Cleve) + A. leptoderma (Joergensen) group		2		1	1	5	2	8	1	3		1	2	1	2	2	3	3	3	1	3	1		1	1	1	3	2	1	2	6	3	6	6	10	13	14	19	12	6	14	11	16	5	8	6
A. boreale ? (big and round specimens)	5	1	6	1	3	1		1		5	1	1	4	2	1	1	2	1	1	2		1	1	1	1	1	1	1	1	1			1	1	2	1		2	1		1	2	1	1	1	1
A. sol Cleve			1											1												1
Amphimelissa setosa (Cleve)																															1
Amphiplecta acrostoma Haeckel																			1				1																1			1	1		1
Amphiropalum ypsilon Haeckel																																														1
Androcyclas gamphonycha (Joergensen)																				1											1	1	1				4	2
A. junonis (Joergensen)																																							4	1	1	3	1	1	1	1
Androspyris ? sp.																																													1
Anomalocantha dentata (Mast)			1					1				1	2							1			1	1				1		1								5	9	2	10	3	3	5	6	1
Antarctissa sp. 1	1	3	1		1					1		1					1		1	1	3	4	6	1	4	2	2	8	9	12	1			2			1		2	4	3	3	2	5	4	5
Antarctissa sp. 2		3	1	12	7	4	1	1	3	1	2	1	3	6	1	2	1	3	7	5	47	34	34	1	5	26	4	5	21	38	4	7	3	3	2	10										1
Anthocyrtidium ophirense (Ehrenberg)																																						1		1	1		1	1	1
A. zanguebaricum (Ehrenberg)																																	1	1					4	3	1		2	1	1	1
Arachnocorys circumtexta Haeckel								1				1			1		1	2			1	1	2		1			1		2	2	3	1	2	2				1	1	3	1	1	3	6	1
Archipylium ortopterum Haeckel															1				1													1	1	1		2	4	1	1			1			1
Artobotrys borealis (Cleve)												1						1			1	1	1						2	2									2			1
Arthostrobium aquilonaris (Bailey)	11	17	14	1	4	13	14	12	9	7	7	2	18	11	7	18	15	9	14	11		1	6	15	5	1	6	10	1	5	10	9	16	14	16	6	8	16	5	4	7	2	8	3	3	7
A. botryocyrtium (Haeckel)	1	1	2	1	7	4	1	1	1	2	2	2	4	4	5	8	7	7	6	8	10	15	9	2	3	2	1	4	4	8	20	4	10	4	5	3	9	20	19	16	18	10	9	10	5	4
A. seriatus (Haeckel)														1			1			1	1		4	1	1	1		1	3	3	1	1	1	1				1	4	1	4	1	3	1	1	1
A. tumidulum (Bailey)															1			2		1					1	1						1	2	1			3	2			2		1
Artostrobus annulatus (Bailey)				1										1						1
A. joergenseni Petrushevskaya		3	4	1	1							1	2	4	2	4		3	1	3	3		1	1	1	2	1		1	2				2			1		4	1		2	1			1
Astrosphaeridae spp. (mostly medullar spheres)	5	3	4	7	2		3	1	2	1		4	8	5	1	4	7	5	2	7	3	7	3	1	3	3	1	2		3	7	7	8	11	7	4	12	4	7	6	3	5	3	8	3	5
Axoprunum stauraxonium Haeckel																			1																					1	1	1	1
Bathopyramis sp.																															1					2	1	1						1
Botryocampe inflata (Bailey)	7	4	2	3	3	4	10	1	7	4	4	4	2	3	5	6	5	9	8	10	8	9	6	1	6	8	5	10	7	8	5	12	11	11	10	10	4	9	5	1	1	3	1	2	1	2
B. robusta (Kruglikova)	1	1	1	3	1	2	2	2	2	1	3	2	2	4	1	7	4	4	3	2	6	4	3	2	4	1	1	3	4	1	8	7	3	6	1	4	2	2	3		2	1	1	1	2
Botryocyrtis scutum (Hartling)																																							2	2	1			1
Cadium melo (Cleve)														1																		1
Carpocanium diadema Haeckel group												1																			1	1							1	9	14	6	6	4	7	2
C. obliqua (Haeckel)																																						1	3	2
Carposphaera sp.	1							1				1			1				1																						1	4			1
Cenosphaera cristata Haeckel			1			1	1	1		1			1	1	5		3	3	1	1		1	1	4	1			1	2		1			2	4	1	5	5	1	3	8	4	6	1	7	4
Cenosphaera sp.		1																																		1	2					1
Ceratocyrtis histricosa (Joergensen)	3	2	1	2	1	1			1	1		4	2	1	1	2	2		1	2	2	1	4	1	2	1	1	3			2		2	1	2	2			2	3	4	1	3	3	3	4
Ceratospyris borealis Bailey	40	54	66	34	48	48	47	58	59	59	44	19	42	45	42	54	64	55	49	52	12	32	40	53	51	20	63	28	11	4	39	42	45	44	36	37	31	25			1	3	3	2	5	8
Circodiscus ? sp.		1			1				1						1	1	1																						2		1	1	1	1		1
Cladococcus abietinus ? Haeckel																																							1
C. cervicornis Haeckel																																						1			2			1		1
C. pinetum Haeckel																																											1
Cladocsenium ancoratum Haeckel		1		16	11	4						5	4	8	2	2	4	6	3	8	4	6	2	1	1	6	1		5	5	13	4	2	4	1	2	5	3	4	3	4	1	1	1	4	6
C. tricolpum (Haeckel)																																													1
Clathrocanium coarctatum Ehrenberg																																												1
Clathrocircus stapedius ? Haeckel																																														1
Clathromitrinae spp. (indetermined specimens)	2	2		2	1	1		1				1		3	1		1		1	1						2	2		2							1						3	1
Collosphaera hyxley Mueller																																									1		2	2	1	1
C. polygona Haeckel																																														1
Collosphaeridae spp. (indetermined specimens)																																							1	2		1
Cornutella bimarginata Haeckel	1	3				1						1		1	1	1	1	1	1	4	1		1	1	1	1		1			1	1	2	1	1		1	3	1		1	2	2	1	1	3
C. profunda Ehrenberg	1	3	1	1	2	1					1	3	2	3	2	2	5	3	4	3		1	1	1	5	2	1	2	1	2	4	4	9	6	1	6	7	3	4	1	5	2		2	2	3
Cromyechinus borealis Cleve	7	4		2	1	2	1	9		1		1	8	1	12	5	3	4	4	3		1	1	1	2	4	1	1	2		7	2	3	3	2	1	2	1			1			1
Cycladophora davisiana Ehrenberg	33	11	10	13	13	12	14	6	2	2	7	37	36	28	28	29	44	37	27	22	11	13	19	4	15	12	5	4	8	10	21	16	10	19	12	10	14	22	6	4	11	7	5	6	9	15
C. davisiana var. cornutoides Petrushevskaya	7	6		14	8	1	1	3		1		4	12	12	6	12	12	9	13	24	1	8	5	2	10	8		1	4	3	24	18	34	29	23	13	13	8	1		2	4	1	2	2	2
Cyrtocapsella cornuta (Haeckel)																																				1
C. tetrapera (Haeckel)																																				1
Cyrtolagena cuspidata (Bailey)												1		1																									1					1		1
C. laguncula (Haeckel)	1	1		5	3	1				2		3	1	4	1	5	1	1	5	1	1	4	1					1	1	1	1	3	3	1	1	1	1	1	1	1	1		1		1	1
Dictyocodon palladius Haeckel																																											1	1	1	2
Dictyocoryne profunda Ehrenberg																																									1		1		1	1
Dictyophimus tripus Haeckel																																													1
Dictyophimus sp. (non Pterocorys hirundo)	1							1				4		1		1				1		1	1	1							3					2			4	4		1	2	1	1
Didymocyrtis tetrathalamus (Haeckel)																																							4	5	2	3	2	5	6	3
Dimelissa apis (Haeckel)																															1	1			1	1			4	2		1	1		1
Disolenia variabilis (Haeckel)																																												1		1
Dipylissa bensonii Dumitrica	1	5	1	6	4		3	1			2	3	12	6	7	3	4	6	2	7	1		4	1	3	3	1	3	1	1	5	7	12	7	5	5	3	12	2	3	4	1	1	1	1	2
Dumetum rectum Popofsky		1	1	1	3		1	1	1		1	1		3	1	1		2	1	1	4	3	6	1	1	4	2	3	2	1	1	1	5	1	1	2	1	1			1			2		1
Echinomma delicatulum (Dogiel)	9	7	16	4	2	5	8	8	23	14	9	1	3	4	1	3	5	3	11	3	1	1	3	33	2	5	12		3	5	13	9	8	10	15	10	3	8	2	3	2	1	3		2	4
E. quadrishaera ? Dogiel	3	1	3			1	1			1			2	2	3	2	2	2	1	1	1		1	3	1	1				1	3		1	1	6	5	6	2	3	3	6	1	3	1	3	3
Echinomma sp. (delicate specimens)	1	4	1			1					1		1	1	1		1		2		1	1	1	1	1	2			1										3
Ectonocorys kruegerii (Popopfsky)				1								8	1	1		1		1			1		1										1	1	1		2	1	1			1		2	1
Enneaphormis rotula Haeckel		1		1	1		1					1		1			1	2	1		1	2	2		1	1			1	2	1		1	1	1	1		3		1		1		1
Eucecryphalus craspedota (Joergensen)					1											2			1		1	1	1		1		1			1		1			1	1	3	1	2	5	9	7	3	10	8
Euchitonia elegans (Ehrenberg)																																								1				1
E. muelleri Haeckel																																									1		1	1	1	1
Eucyrtidinae spp. (indetermined specimens)																															1								2
Eucyrtidium acuminatum (Ehrenbeg)		1		1	1	1	1	1				2	1	2		1		1	1	1	1		1	1	2	1	2			2	1	2	3	2	1	1	3	1	14	13	19	4	7	9	9	4
E. calvertense Martin																																					1						1
E. hexagonatum ? Haeckel																																										1	1
E. infundibulum ? (Haeckel)																																						1
E. teusheri Haeckel	1	1	1	1	1	2	1	1				1	1	1		2	2	1	1	1	1	3	1	1	2	5	1		2		3	1	2	1	6	1	2	5		1	2	3	1	2	1
Euphysetta elegans Borgert		1												1															1														1
Euscenium corynephorum Joergensen		2		2	1	1		1				3	2	2	1	1				2		1	2		2	2	1	1			1	1	2	3				4	1		2	1	1
Heliodiscus asteriscus Haeckel												1																					1			1		1	1	3	6	4	1	2	2	2
Helotholus ? sp. (big specimens)				1
Hexaconthium arachnoidale ? Hollande																																							1		1	1	1
H. hostile Cleve																																												1		1
H. melpomene (Haeckel)																																												1
H. pachydermum Joergensen	4	2		1	3							6	1	2	4	2	1		1	3		2	1		1	2			1	1		1			2	1	11	8	4	5	6	9	5	6	4	2
Hexalonche sp.																																						3	1	1	1	1	1			1
Hymeniastrum euclidis Haeckel																																						1	4	3	10	4	5	4	9	6
Lamprocyclas maritalis Haeckel																																							1	1	1	1	1	1
Lamprocyrtis haysi Kling																																								1			1	1	1	1
L. nigriniae ? (Caulet)	1			1	2	1						2		1	1	1	1	1		1	2	1	1			1		1		1	4	2	2							1		1
Lampromitra coronata ? Haeckel																																														1
L. spinosiretis Takahashi	4	2	4	4	2	2	1	2	1	3		2	2	1	1	4	4	4	2	5	8	2	2	1	4	3	2	4	2	3	5	5	3	4	2	2	1	4	3	3	3	5	2	5	1	4
Lamprotripus mawsonii (Riedel)	1	1											1				1							1																	1	1
Larcopyle buetschlii Dreyer	7	5	6	1		2	1	7	9	6	4	7	6	4	3	4	8	4	8	4	1	1	3	11		4	7	5	3	1	8	3	4	7	11	21	18	10	15	9	18	5	10	14	19	8
L. labirinthusa Lazarus et al.	2			5	2	1	1			1		6	7	13	7	11	8	3	2	5		2	3	1	4	1	1	3	2	1	7	5	10	6	6	8	6	2	14	9	6	4	2	7	4	7
Larcospyra quadrangula Haeckel																																							1	1	1	3	1	1	3	1
Lipmanella acanthicum (Joergensen)																																													1
L. dictyoceras (Haeckel)												1																				1			1			1	1					2		1
Liriospyris reticulata Ehrenberg																																										1	1	3	1	1
Litharachnium tentorium Haeckel		1		3	1	2	1	1					1	1	1	1	1	1	2	2	1	1	3		2	2	1	2	2	1	2	3	4	1	1		3	1	1	1	5		1		1	2
Litheliidae spp. (indetermined specimens)	18	28	16	11	3	4	8	10	10	8	8	24	53	36	36	34	34	28	32	29	8	9	15	5	14	8	6	14	6	7	32	11	19	14	20	9	27	21	35	20	30	15	15	30	31	32
Lithelius minor/spiralis Haeckel group	10	8	8	5	6	3	2	8	2	5	5	6	23	18	19	9	24	7	18	11	3	2	2	5	6	4	5	3	4		25	13	20	7	16	11	20	21	17	11	13	5	5	4	14	5
L. nautiloides ? Popofsky	1	1	3			1	1			3	2		3	5	3	1	1	2	3	2				8			1				3	5	2		5	1	2	5	1	1	3	3	1	1	1
Lithocampe platycephala (Ehrenberg)	8	8	4	8	10	5	5	3	1		2	12	24	15	8	15	12	9	13	10	7	12	8	1	7	10	2	7	7	11	20	13	13	26	7	3	3	12	8	1	10	3	6	1	7	10
Lithomelissa (Botryopera ?) hystrix ? Joergensen					2																																1			1	2			1	1	1
L. setosa Joergensen		1				1			2	1	1	11	2	1		1	3	8	4	13	40	13	21	1	2	18	10	12	28	49	35	14	14	32	2	9	11	24	10	2	8	3	7	5	5	15
L. thoracites Haeckel	2	1	1						1			8		1	1	1	1	1	1	3	2	1	3	1	1	1					2	4	1	4	7	23	16	26	18	17	28	20	13	21	23	19
Lithomitra arachnea (Ehrenberg)	4	9	5	12	5	3	2	2		1	4	9	31	17	14	6	14	15	13	23	1	10	10	3	4	3	3	11	17	26	14	22	19	12	11	5	4	2	2		1		1			2
L. lineata (Ehrenberg)		1					1								1					1	1	1	1						1			1							1	1
Lithostrobus hexagonalis Haeckel														1	1																							1	1		1	1	1	1	1	1
Lophocorys ? sp.																																		1												1
Lophophaena hispida ? (Ehrenberg)		2	1	2	7		1	2	1	1	2	3				1	1	5		4	3	2	4	1	2	1		2	1	1	1	2	4	2	5		2	3	2	1	1	1	2	3	1	10
Lophophaena sp. (delicate specimens)					1														1	1	1	2	2			1			1	1	1		1	1			2				2	2				1
Lophophaeniinae spp. (indetermined specimens)				1		2							1	1			1			1		1	1			2					1	2		1	2		2		2	3				2
Lophospyris pentagona (Ehrenberg)																																														1
Lophospyris sp.	1			1										2							1	1			1	3													1
Mitrocalpis aranaefera Popofsky	1	1	1	2	1		1				1	1		2		1	1	1	1	1	4	6	3		2	2	3	2	3	2	1		1				1	1	3	2	6	2	1	2	2	1
Neosemantis sp. (Campylacantha cladophora ? Joergensen)																																			2	1	1	1			1	1			2	1
Octopyle octostyle Haeckel												1																											7	21	27	16	23	11	27	22
Peridium sp.		1		1	4		1	1			2	7	3	5	1	1	1	3	3	7	3	5	2	2	1			3	4	4	7	5	4	8	5	4	2	1	2	3	5	4	2	3	3	4
Perichlamidium sp.															1				1														1										1			1
Peripyramis circumtexta Haeckel	2	1		1										1	1	1	2	1	1	3			2	1				1			1	1	1	1	2	3				1	1	1	1	1	2
Peromelissa phalacra Haeckel																																				1			1					1
Phormacantha hystrix (Joergensen)	1	2	1		12	2	4		1	1	2	8	2	4	5	2	3	4	8	6	20	9	13	1	10	13	8	5	11	12	8	3	7	7	1	3	9	7	8	4	3	1		5	6	1
Phormospyris stabilis scaphipes (Haeckel)												1			1																							1	2	4	9	5	3	9	4	2
Phorticium pylonium Haeckel																																		1		1	1	1	2		2	3	1	1	1	1
Plagiacanthidae spp. (? juvenile specimens of Plectacantha trichoides Joergensen)				2										1						1	1		1			1			6	2		2	2	1
Plagoniidae spp. (small indetermined specimens)	1	2	1	9	28	4	1	1	2	1		4		3	2		4	4	1	4	47	6	15	2	2	24	1	13	90	64	3	4	1	4			1		2	2	5		2		1	1
Plegmosphaera sp.		1		2	1		1			1															1	1	1		1	1								1
Polysolenia arktios Nigrini + P. pseudoarktios Caulet group	2	3	1	1	1	1	1	2	1			1	2	1	2	1	4		3	1		1	1	1	2		1				3	1	1	2	1	1	2	2	1							1
Pseudodyctiophimus gracilipes (Bailey)	11	17	9	24	38	5	10	9	5	2	13	23	18	31	8	22	19	35	23	24	48	53	56	5	23	49	12	16	35	44	28	21	26	32	12	23	24	38	30	12	19	21	8	14	10	26
P. histricosus (Joergensen)	1	1	1	2	5		1	1			1	9	3	8	3	7	6	4	1	8	5	6	3		5	4	1	1	3	4	5	4	7	7	7	1	1	1	4			1	1	2	1	3
P. platycephalus (Haeckel)	2	1	2	4	5	4		4	1			6	1	6	1	6	4	1		5	1	2	5	1	2	4	1	2	1		5	8	1	3	1	1	1	2	2	3	1	1		1	1	1
Pseudocubus obeliscus Haeckel																																						1	8	3	11	5	1	10	1	3
Pterocanium korotnevii ? Dogiel	3	2	2	3	4	3	3	2	2	1	7	2	2	4	3	3	5	6	2	9	7	3	9	5	7	3	4	5	3	6	10	7	5	6	8	16	5	7			1		1	1	1	1
P. praetextum eucolpum Haeckel																																							1	1	2		1	1
P. praetextum praetextum (Ehrenberg)												1																														1		1		2
P. trilobum ? (Haeckel)																																							1	1	1	1	1	1	1	1
Pterocanium sp. (2 horns)		1			1		1	1					1	1				1	2	1			1			1					2	3			3	3	1	1
Pterocanium sp. (wide sceleton)															1																			1
Pterocorys hirundo Haeckel	8	10	4	3	11	6	6	3	1	1		9	6	6	3	12	11	9	7	7	6	5	11	1	4	2	1	1	9	2	9	7	8	17	4	3	12	7	2	2	3	3	1	3	4	1
Pterocyrtidium dogieli (Petrushevskaya)	1	1	1	1	1	2	1	1	1	1			1	1	1	1	1	1	1	1			1	1			1	1			1	1	3	1		1				1	1	1		1		1
Pyloniidae spp. (indetermined specimens)	4	4	2	7	2	2	1			1	1	8	7	10	5	6	5	7	4	11	4	4	3	1	2	4	2	3		1	8	4	2	7	4	2	5	10	7	8	10	9	20	13	10	11
Rhizoplegma boreale Popofsky	2	1	3	3	2	2	1	2	1	1	2	2		1		1			2	1	16	5	7	1	3	5	2	8	4	11				1												1
Rhizosphaera arcadophorum Haeckel												1																													1	1		1	1	1
R. medianum (Nigrini)																																						10	3	2	9	7	2	4	4	5
Saturnalis circularis Haeckel																																	1					1
Schizodiscus sp.	2					1	2	4	1	4		1	1				1			1				9	2		4				2		1	1		1
Semantrum quadrifore Haeckel	1	4	1	13	3	1	2		1			8	4	9	1	7	6	4	5	17	3	10	6		10	11	1	1	4	4	20	11	8	7	4	3	3	9	9	4	3	4	6	6	4	4
Sethoconus tabulatus (Ehrenberg)		1	1	2	1	1	1	1	1		1	2	2	1	1	1	2	2		2	2	3	3		4	4			4	2		1	1	2	2	1		2		2		1		1	1	1
Sethoconus sp. (? long S. tabulatus specimens)														1		1	1		1	1		1			1						2	1		1	1	1	2
Siphonosphaera aff. hyalina Caulet																																								1
S. socialis Haeckel																																								4	1	2	1	1	1	1
S. quadrata ? (Ehrenberg)																																													1
Spirema haliomma (Ehrenberg)	1	1							1			3	5	1	1	1	6	4	5	3	3	1		1	1				1		6	9	1	5	4			8	2	7	2	1	3	2	5	4
Spirocyrtis scalaris Haeckel					1
Spongaster tetras irregularis Nigrini												1																												1		1	1	1	3	2
Spongaster tetras tetras Ehrenberg																																									1	1	2		1
Spongocore puella Haeckel												1																											1	1	1	6	4	1		3
Spongodiscidae spp. (? juvenile specimens of Stylochlamidium venustum (Bailey))																																			7		5		7
Spongodiscus osculosus (Dreyer)	7	7	7	2	1	3	1	4	1	1	3	1		1		3	6	1	4	12		1	1	14	2	2	4				7	1	6	2	6	5	3	3	1	2	5	3	1	5	6	2
S. setosus (Dreyer)					1					1												1										1	1	1
Spongosphaera streptacantha Haeckel																																												1	1	1
Spongotrochus glacialis Popofsky	6		8	1	3	5	3	16	23	16	3	2	3	4	5	4	5	2	4	5	4	3	1	29	3	1	7	1	2	1	8	3	2	5	3	4	3	4	2	2	1	1	4	2	4	4
Spongurus pylomaticus Riedel	3	2	4	1		1	1	3	6	2		2	1	1	2	1	2	2	5	2			1	3	1	1	2	1		2	1		1	1	4	2	2		1	1	1	1	1	3	3	2
Stichopilium annulatum Popofsky																																								1
S. bicorne Haeckel																																							1
S. variabile Popofsky												1	1	1				1					1														1
Streblacantha circumtexta (Joergensen)													1	1	1				1			1									1	1	1		1			2	1	1				1	1	1
Stylacontarium bispiculum Popofsky																																														1
Stylatractus pyriformis (Bailey)	26	24	23	22	21	10	3	8	2	20	10	17	14	21	17	22	32	20	33	16	16	32	25	11	23	37	8	19	27	14	24	19	29	23	11	9	8	7	6	5	10	7	4	5	8	6
Stylochlamidium venustum (Bailey)	187	221	254	66	101	188	176	259	260	239	185	60	104	78	82	91	74	100	82	81	43	65	115	163	188	74	247	159	73	58	37	36	37	24	20	63	36	26	24	18	31	36	16	16	17	40
Stylodictya multispina ? Haeckel																																										1		1	1
S. stellata (Bailey)	12	19	18	7	8	19	7	10	3	7	6	22	22	14	12	25	28	29	26	22	8	8	9	10	8	5	5	7	5	4	12	10	21	23	21	14	9	17	12	7	15	10	7	10	5	3
S. tenuispina Joergensen																																											1	8	3	7
Stylosphaera sp.												1	1	1	1	1				1												1	1		1	3	2	2	1		1	1		6	3	2
Styptosphaera spumacea Haeckel												1																											13	4	8	6	5	1	8	1
Styptosphaera sp. 1	1	1		2	1						1			3		3	4		5	5			5						3		10	3	1	3	1			4	1		2	1	1	1	2	1
Styptosphaera sp. 2 (very big specimens)													1	1					1				1		1	1		1	1
Tetraplecta pinigera Haeckel		1						1			1		1	1		2		1			1	1	1		1	1			1			2				1	1		1							1
Theocalyptra bicornis (Popofsky)	1	1			1	1	1					1		1		1	1	2	1	3	1	2	1	1	1	1		1	1	1	8	2	4	5	5	8	23	12	8	1	2	5	2	2	3	4
Theoconus zancleus (Mueller)												4																			1			1	1	2	16	44	33	22	25	20	10	20	22	7
Theocorys veneris Haeckel																																							3	1	3	2	3	8	1	1
Theocorythium trachelium trachelium (Ehrenberg)																																								2	1		1	1	1	1
Tholoma methallasson Haeckel (? Tholocubus sp.)																														2							1				2		1		1
Tholospira sp.	15	31	21	11	31	21	25	17	11	9	23	41	25	37	25	32	44	39	46	59	46	44	46	32	28	31	21	31	28	31	42	26	46	41	57	85	69	71	77	67	79	48	67	67	68	73
Tholospyris sp. (? T. gephyristes Huelsemann)												1																							1
Tholospyris aff. fenestrata Haeckel																																										1
Triceraspyris antarctica ? (Haecker)																																			1
Triceraspyris sp. (small, hardly recognized specimens)																																					1
Tricolocampe cylindrica Haeckel																																							4	4	4	1	2	1	1	1
Tricolocapsa papillosa (Ehrenberg)		2	4	1	1	3		1		2		1	7	1	3	2	1	3	4	1	1	2	1	2	3	1	1		1	1	3	2	8	6	8	1	5	5	3	4	3	1	1	2	1	3
Trisulcus sp.		1		1	3		3	1		1		3					1	3		4	4		4		1	3	2		2	4	2		2	2	2	2	4	3							2	1
Verticillata hexacantha Popofsky																																										1		3	1	1
Xiphatractus sp.	1	4	5	1		3	1	5		1	3		1	1			1	1	2	2		1	1	3	1	1	4	1		1	2		3	2	6	1	2		1	1	2			1	1
Zygocircus productus (Hertwig)																							1																1	1		2		1		1
Indetermined radiolarians												1				1														2			4			6				3		5
	Calculated abundances: total abundances per 1 g of dry sediment and taxa percentages
	KALMAR-II (RV Sonne cruise 201-2)											INOPEX (RV Sonne cruise 202-1)
Station	SO201-2-08	SO201-2-11	SO201-2-13	SO201-2-68	SO201-2-76	SO201-2-79	SO201-2-83	SO201-2-90	SO201-2-99	SO201-2-113	SO201-2-126	SO202-01-3	SO202-02-4	SO202-03-4	SO202-04-3	SO202-05-3	SO202-06-2	SO202-07-2	SO202-08-1	SO202-09-2	SO202-10-2	SO202-11-1	SO202-12-2	SO202-13-4	SO202-14-5	SO202-15-4	SO202-18-1	SO202-19-5	SO202-21-2	SO202-22-1	SO202-23-4	SO202-24-2	SO202-25-1	SO202-28-1	SO202-29-5	SO202-31-5	SO202-32-5	SO202-33-5	SO202-34-4	SO202-37-1	SO202-38-1	SO202-39-2	SO202-40-2	SO202-41-3	SO202-42-3	SO202-45-2
Total radiolarian abundances, specimens per 1 g of dry sediment	2810,534054	13113,46974	1545,853539	21400,2508	17343,25453	23822,03566	43674,89503	8460,135468	2722,982912	7400,58093	1036,710746	23765,43518	21273,304	31437,26831	19142,78335	23811,03241	35265,55687	49901,59291	41444,19262	46798,92901	15223,37596	22223,97187	22480,68442	7887,095565	57361,57294	9649,105326	5302,862857	7361,419429	21114,26098	15022,85327	27414,7245	28048,61412	25340,5074	33732,05609	18039,01643	23414,13502	32863,58687	82354,83149	266723,2185	115165,2746	201621,4857	212081,1956	184805,3181	177779,9254	34783,58047	66879,69612
Acanthodesmia veniculata (Mueller)	0	0	0	0	0	0	0	0	0	0	0	0	0	0	0	0	0	0	0	0	0	0	0	0	0	0	0	0	0	0	0	0	0	0	0	0	0	0	0	0	0	0,213675214	0,238095238	0,198019802	0	0,187969925
Acanthosphaera actinota Haeckel	0	0	0	0	0	0	0	0	0	0	0	0	0	0	0	0	0	0	0	0	0	0	0	0	0	0	0	0	0	0	0	0	0	0	0	0	0	0	0	0,218340611	0,299401198	0	0	0	0,189753321	0,187969925
Acrobotrys cribosa (Popofsky)	0	0	0	0	0	0	0	0	0	0	0	0	0	0	0	0	0	0	0	0	0	0	0	0	0	0	0	0	0	0	0	0	0	0	0	0	0	0	0,330033003	0,218340611	0,898203593	0,641025641	0,238095238	0,792079208	1,138519924	0,563909774
Acrosphaera lappacea (Haeckel)	0	0	0	0	0	0	0	0	0	0	0	0	0	0	0	0	0	0	0	0	0	0	0	0	0	0	0	0	0	0	0	0	0	0	0	0	0	0	0,165016502	0	0	0	0	0,198019802	0	0
A. murreiana (Haeckel)	0	0	0	0	0	0	0	0	0	0	0	0	0	0	0	0	0	0	0	0	0	0	0	0	0	0	0	0	0	0	0	0	0	0	0	0	0	0	0	0,218340611	0,149700599	0	0	0	0	0,187969925
A.spinosa (Haeckel)	0	0	0	0	0	0	0	0	0	0	0	0	0	0	0	0	0	0	0	0	0	0	0	0	0	0	0	0	0	0	0	0	0	0	0	0	0	0	0	0,218340611	0,149700599	0,213675214	0,476190476	0,198019802	0,189753321	0,187969925
Actinosphaera sp.	0,587084149	1,006711409	0,177935943	0,257069409	0,634249471	0,230946882	0,251889169	0,963391137	0	1,101321586	0	0,411522634	1,206896552	0	0,229885057	1,109057301	0,332778702	0,352733686	0	0	0,395256917	0,594059406	0	0,209205021	0,375234522	0,619834711	0,199203187	0,448430493	0,399201597	0,5859375	0,152905199	0	0	0	0,203252033	0,187969925	0,178571429	0	0,330033003	0,436681223	0	0	0	0,198019802	0	0,563909774
Actinomma boreale (Cleve) + A. leptoderma (Joergensen) group	0	0,33557047	0	0,257069409	0,21141649	1,154734411	0,503778338	1,541425819	0,215517241	0,660792952	0	0,205761317	0,344827586	0,178571429	0,459770115	0,369685767	0,499168053	0,529100529	0,530973451	0,156739812	0,592885375	0,198019802	0	0,209205021	0,187617261	0,20661157	0,597609562	0,448430493	0,199600798	0,390625	0,917431193	0,627615063	1,041666667	1,043478261	2,032520325	2,443609023	2,5	2,900763359	1,98019802	1,310043668	2,095808383	2,35042735	3,80952381	0,99009901	1,518026565	1,127819549
A. boreale ? (big and round specimens)	0,978473581	0,167785235	1,067615658	0,257069409	0,634249471	0,230946882	0	0,192678227	0	1,101321586	0,265251989	0,205761317	0,689655172	0,357142857	0,229885057	0,184842884	0,332778702	0,176366843	0,17699115	0,313479624	0	0,198019802	0,163132137	0,209205021	0,187617261	0,20661157	0,199203187	0,224215247	0,199600798	0,1953125	0	0	0,173611111	0,173913043	0,406504065	0,187969925	0	0,305343511	0,165016502	0	0,149700599	0,427350427	0,238095238	0,198019802	0,189753321	0,187969925
A. sol Cleve	0	0	0,177935943	0	0	0	0	0	0	0	0	0	0	0,178571429	0	0	0	0	0	0	0	0	0	0	0	0,20661157	0	0	0	0	0	0	0	0	0	0	0	0	0	0	0	0	0	0	0	0
Amphimelissa setosa (Cleve)	0	0	0	0	0	0	0	0	0	0	0	0	0	0	0	0	0	0	0	0	0	0	0	0	0	0	0	0	0	0	0,152905199	0	0	0	0	0	0	0	0	0	0	0	0	0	0	0
Amphiplecta acrostoma Haeckel	0	0	0	0	0	0	0	0	0	0	0	0	0	0	0	0	0	0	0,17699115	0	0	0	0,163132137	0	0	0	0	0	0	0	0	0	0	0	0	0	0	0	0,165016502	0	0	0,213675214	0,238095238	0	0,189753321	0
Amphiropalum ypsilon Haeckel	0	0	0	0	0	0	0	0	0	0	0	0	0	0	0	0	0	0	0	0	0	0	0	0	0	0	0	0	0	0	0	0	0	0	0	0	0	0	0	0	0	0	0	0	0	0,187969925
Androcyclas gamphonycha (Joergensen)	0	0	0	0	0	0	0	0	0	0	0	0	0	0	0	0	0	0	0	0,156739812	0	0	0	0	0	0	0	0	0	0	0,152905199	0,209205021	0,173611111	0	0	0	0,714285714	0,305343511	0	0	0	0	0	0	0	0
A. junonis (Joergensen)	0	0	0	0	0	0	0	0	0	0	0	0	0	0	0	0	0	0	0	0	0	0	0	0	0	0	0	0	0	0	0	0	0	0	0	0	0	0	0,660066007	0,218340611	0,149700599	0,641025641	0,238095238	0,198019802	0,189753321	0,187969925
Androspyris ? sp.	0	0	0	0	0	0	0	0	0	0	0	0	0	0	0	0	0	0	0	0	0	0	0	0	0	0	0	0	0	0	0	0	0	0	0	0	0	0	0	0	0	0	0	0	0,189753321	0
Anomalocantha dentata (Mast)	0	0	0,177935943	0	0	0	0	0,192678227	0	0	0	0,205761317	0,344827586	0	0	0	0	0	0	0,156739812	0	0	0,163132137	0,209205021	0	0	0	0,224215247	0	0,1953125	0	0	0	0	0	0	0	0,763358779	1,485148515	0,436681223	1,497005988	0,641025641	0,714285714	0,99009901	1,138519924	0,187969925
Antarctissa sp. 1	0,195694716	0,503355705	0,177935943	0	0,21141649	0	0	0	0	0,220264317	0	0,205761317	0	0	0	0	0,166389351	0	0,17699115	0,156739812	0,592885375	0,792079208	0,978792822	0,209205021	0,750469043	0,41322314	0,398406375	1,793721973	1,796407186	2,34375	0,152905199	0	0	0,347826087	0	0	0,178571429	0	0,330033003	0,873362445	0,449101796	0,641025641	0,476190476	0,99009901	0,759013283	0,939849624
Antarctissa sp. 2	0	0,503355705	0,177935943	3,084832905	1,479915433	0,923787529	0,251889169	0,192678227	0,646551724	0,220264317	0,530503979	0,205761317	0,517241379	1,071428571	0,229885057	0,369685767	0,166389351	0,529100529	1,238938053	0,78369906	9,288537549	6,732673267	5,546492659	0,209205021	0,938086304	5,371900826	0,796812749	1,121076233	4,191616766	7,421875	0,611620795	1,464435146	0,520833333	0,52173913	0,406504065	1,879699248	0	0	0	0	0	0	0	0	0	0,187969925
Anthocyrtidium ophirense (Ehrenberg)	0	0	0	0	0	0	0	0	0	0	0	0	0	0	0	0	0	0	0	0	0	0	0	0	0	0	0	0	0	0	0	0	0	0	0	0	0	0,152671756	0	0,218340611	0,149700599	0	0,238095238	0,198019802	0,189753321	0
A. zanguebaricum (Ehrenberg)	0	0	0	0	0	0	0	0	0	0	0	0	0	0	0	0	0	0	0	0	0	0	0	0	0	0	0	0	0	0	0	0	0,173611111	0,173913043	0	0	0	0	0,660066007	0,655021834	0,149700599	0	0,476190476	0,198019802	0,189753321	0,187969925
Arachnocorys circumtexta Haeckel	0	0	0	0	0	0	0	0,192678227	0	0	0	0,205761317	0	0	0,229885057	0	0,166389351	0,352733686	0	0	0,197628458	0,198019802	0,326264274	0	0,187617261	0	0	0,224215247	0	0,390625	0,305810398	0,627615063	0,173611111	0,347826087	0,406504065	0	0	0	0,165016502	0,218340611	0,449101796	0,213675214	0,238095238	0,594059406	1,138519924	0,187969925
Archipylium ortopterum Haeckel	0	0	0	0	0	0	0	0	0	0	0	0	0	0	0,229885057	0	0	0	0,17699115	0	0	0	0	0	0	0	0	0	0	0	0	0,209205021	0,173611111	0,173913043	0	0,37593985	0,714285714	0,152671756	0,165016502	0	0	0,213675214	0	0	0,189753321	0
Artobotrys borealis (Cleve)	0	0	0	0	0	0	0	0	0	0	0	0,205761317	0	0	0	0	0	0,176366843	0	0	0,197628458	0,198019802	0,163132137	0	0	0	0	0	0,399201597	0,390625	0	0	0	0	0	0	0	0	0,330033003	0	0	0,213675214	0	0	0	0
Arthostrobium aquilonaris (Bailey)	2,152641879	2,852348993	2,491103203	0,257069409	0,845665962	3,002309469	3,526448363	2,312138728	1,939655172	1,54185022	1,856763926	0,411522634	3,103448276	1,964285714	1,609195402	3,327171904	2,495840266	1,587301587	2,477876106	1,724137931	0	0,198019802	0,978792822	3,138075314	0,938086304	0,20661157	1,195219124	2,242152466	0,199600798	0,9765625	1,529051988	1,882845188	2,777777778	2,434782609	3,25203252	1,127819549	1,428571429	2,442748092	0,825082508	0,873362445	1,047904192	0,427350427	1,904761905	0,594059406	0,569259962	1,315789474
A. botryocyrtium (Haeckel)	0,195694716	0,167785235	0,355871886	0,257069409	1,479915433	0,923787529	0,251889169	0,192678227	0,215517241	0,440528634	0,530503979	0,411522634	0,689655172	0,714285714	1,149425287	1,478743068	1,164725458	1,234567901	1,061946903	1,253918495	1,976284585	2,97029703	1,468189233	0,418410042	0,562851782	0,41322314	0,199203187	0,896860987	0,798403194	1,5625	3,058103976	0,836820084	1,736111111	0,695652174	1,016260163	0,563909774	1,607142857	3,053435115	3,135313531	3,493449782	2,694610778	2,136752137	2,142857143	1,98019802	0,948766603	0,751879699
A. seriatus (Haeckel)	0	0	0	0	0	0	0	0	0	0	0	0	0	0,178571429	0	0	0,166389351	0	0	0,156739812	0,197628458	0	0,652528548	0,209205021	0,187617261	0,20661157	0	0,224215247	0,598802395	0,5859375	0,152905199	0,209205021	0,173611111	0,173913043	0	0	0	0,152671756	0,660066007	0,218340611	0,598802395	0,213675214	0,714285714	0,198019802	0,189753321	0,187969925
Ar. tumidulum (Bailey)	0	0	0	0	0	0	0	0	0	0	0	0	0	0	0,229885057	0	0	0,352733686	0	0,156739812	0	0	0	0	0,187617261	0,20661157	0	0	0	0	0	0,209205021	0,347222222	0,173913043	0	0	0,535714286	0,305343511	0	0	0,299401198	0	0,238095238	0	0	0
Artostrobus annulatus (Bailey)	0	0	0	0,257069409	0	0	0	0	0	0	0	0	0	0,178571429	0	0	0	0	0	0,156739812	0	0	0	0	0	0	0	0	0	0	0	0	0	0	0	0	0	0	0	0	0	0	0	0	0	0
A. joergenseni Petrushevskaya	0	0,503355705	0,711743772	0,257069409	0,21141649	0	0	0	0	0	0	0,205761317	0,344827586	0,714285714	0,459770115	0,739371534	0	0,529100529	0,17699115	0,470219436	0,592885375	0	0,163132137	0,209205021	0,187617261	0,41322314	0,199203187	0	0,199600798	0,390625	0	0	0	0,347826087	0	0	0,178571429	0	0,660066007	0,218340611	0	0,427350427	0,238095238	0	0	0,187969925
Astrosphaeridae spp. (mostly medullar spheres)	0,978473581	0,503355705	0,711743772	1,799485861	0,422832981	0	0,755667506	0,192678227	0,431034483	0,220264317	0	0,823045267	1,379310345	0,892857143	0,229885057	0,739371534	1,164725458	0,881834215	0,353982301	1,097178683	0,592885375	1,386138614	0,489396411	0,209205021	0,562851782	0,619834711	0,199203187	0,448430493	0	0,5859375	1,070336391	1,464435146	1,388888889	1,913043478	1,422764228	0,751879699	2,142857143	0,610687023	1,155115512	1,310043668	0,449101796	1,068376068	0,714285714	1,584158416	0,569259962	0,939849624
Axoprunum stauraxonium Haeckel	0	0	0	0	0	0	0	0	0	0	0	0	0	0	0	0	0	0	0,17699115	0	0	0	0	0	0	0	0	0	0	0	0	0	0	0	0	0	0	0	0	0,218340611	0,149700599	0,213675214	0,238095238	0	0	0
Bathopyramis sp.	0	0	0	0	0	0	0	0	0	0	0	0	0	0	0	0	0	0	0	0	0	0	0	0	0	0	0	0	0	0	0,152905199	0	0	0	0	0,37593985	0,178571429	0,152671756	0	0	0	0	0	0,198019802	0	0
Botryocampe inflata (Bailey)	1,369863014	0,67114094	0,355871886	0,771208226	0,634249471	0,923787529	2,518891688	0,192678227	1,50862069	0,881057269	1,061007958	0,823045267	0,344827586	0,535714286	1,149425287	1,109057301	0,831946755	1,587301587	1,415929204	1,567398119	1,581027668	1,782178218	0,978792822	0,209205021	1,125703565	1,652892562	0,996015936	2,242152466	1,397205589	1,5625	0,764525994	2,510460251	1,909722222	1,913043478	2,032520325	1,879699248	0,714285714	1,374045802	0,825082508	0,218340611	0,149700599	0,641025641	0,238095238	0,396039604	0,189753321	0,37593985
B. robusta (Kruglikova)	0,195694716	0,167785235	0,177935943	0,771208226	0,21141649	0,461893764	0,503778338	0,385356455	0,431034483	0,220264317	0,795755968	0,411522634	0,344827586	0,714285714	0,229885057	1,293900185	0,665557404	0,705467372	0,530973451	0,313479624	1,185770751	0,792079208	0,489396411	0,418410042	0,750469043	0,20661157	0,199203187	0,67264574	0,798403194	0,1953125	1,22324159	1,464435146	0,520833333	1,043478261	0,203252033	0,751879699	0,357142857	0,305343511	0,495049505	0	0,299401198	0,213675214	0,238095238	0,198019802	0,379506641	0
Botryocyrtis scutum (Hartling)	0	0	0	0	0	0	0	0	0	0	0	0	0	0	0	0	0	0	0	0	0	0	0	0	0	0	0	0	0	0	0	0	0	0	0	0	0	0	0,330033003	0,436681223	0,149700599	0	0	0,198019802	0	0
Cadium melo (Cleve)	0	0	0	0	0	0	0	0	0	0	0	0	0	0,178571429	0	0	0	0	0	0	0	0	0	0	0	0	0	0	0	0	0	0,209205021	0	0	0	0	0	0	0	0	0	0	0	0	0	0
Carpocanium diadema Haeckel group	0	0	0	0	0	0	0	0	0	0	0	0,205761317	0	0	0	0	0	0	0	0	0	0	0	0	0	0	0	0	0	0	0,152905199	0,209205021	0	0	0	0	0	0	0,165016502	1,965065502	2,095808383	1,282051282	1,428571429	0,792079208	1,328273245	0,37593985
C. obliqua (Haeckel)	0	0	0	0	0	0	0	0	0	0	0	0	0	0	0	0	0	0	0	0	0	0	0	0	0	0	0	0	0	0	0	0	0	0	0	0	0	0,152671756	0,495049505	0,436681223	0	0	0	0	0	0
Carposphaera sp.	0,195694716	0	0	0	0	0	0	0,192678227	0	0	0	0,205761317	0	0	0,229885057	0	0	0	0,17699115	0	0	0	0	0	0	0	0	0	0	0	0	0	0	0	0	0	0	0	0	0	0,149700599	0,854700855	0	0	0,189753321	0
Cenosphaera cristata Haeckel	0	0	0,177935943	0	0	0,230946882	0,251889169	0,192678227	0	0,220264317	0	0	0,172413793	0,178571429	1,149425287	0	0,499168053	0,529100529	0,17699115	0,156739812	0	0,198019802	0,163132137	0,836820084	0,187617261	0	0	0,224215247	0,399201597	0	0,152905199	0	0	0,347826087	0,81300813	0,187969925	0,892857143	0,763358779	0,165016502	0,655021834	1,19760479	0,854700855	1,428571429	0,198019802	1,328273245	0,751879699
Cenosphaera sp.	0	0,167785235	0	0	0	0	0	0	0	0	0	0	0	0	0	0	0	0	0	0	0	0	0	0	0	0	0	0	0	0	0	0	0	0	0	0,187969925	0,357142857	0	0	0	0	0,213675214	0	0	0	0
Ceratocyrtis histricosa (Joergensen)	0,587084149	0,33557047	0,177935943	0,514138817	0,21141649	0,230946882	0	0	0,215517241	0,220264317	0	0,823045267	0,344827586	0,178571429	0,229885057	0,369685767	0,332778702	0	0,17699115	0,313479624	0,395256917	0,198019802	0,652528548	0,209205021	0,375234522	0,20661157	0,199203187	0,67264574	0	0	0,305810398	0	0,347222222	0,173913043	0,406504065	0,37593985	0	0	0,330033003	0,655021834	0,598802395	0,213675214	0,714285714	0,594059406	0,569259962	0,751879699
Ceratospyris borealis Bailey	7,82778865	9,060402685	11,74377224	8,740359897	10,14799154	11,08545035	11,83879093	11,17533719	12,71551724	12,99559471	11,67108753	3,909465021	7,24137931	8,035714286	9,655172414	9,981515712	10,64891847	9,700176367	8,672566372	8,150470219	2,371541502	6,336633663	6,525285481	11,08786611	9,5684803	4,132231405	12,5498008	6,278026906	2,195608782	0,78125	5,963302752	8,786610879	7,8125	7,652173913	7,317073171	6,954887218	5,535714286	3,816793893	0	0	0,149700599	0,641025641	0,714285714	0,396039604	0,948766603	1,503759398
Circodiscus ? sp.	0	0,167785235	0	0	0,21141649	0	0	0	0,215517241	0	0	0	0	0	0,229885057	0,184842884	0,166389351	0	0	0	0	0	0	0	0	0	0	0	0	0	0	0	0	0	0	0	0	0	0,330033003	0	0,149700599	0,213675214	0,238095238	0,198019802	0	0,187969925
Cladococcus abietinus ? Haeckel	0	0	0	0	0	0	0	0	0	0	0	0	0	0	0	0	0	0	0	0	0	0	0	0	0	0	0	0	0	0	0	0	0	0	0	0	0	0	0,165016502	0	0	0	0	0	0	0
C. cervicornis Haeckel	0	0	0	0	0	0	0	0	0	0	0	0	0	0	0	0	0	0	0	0	0	0	0	0	0	0	0	0	0	0	0	0	0	0	0	0	0	0,152671756	0	0	0,299401198	0	0	0,198019802	0	0,187969925
C. pinetum Haeckel	0	0	0	0	0	0	0	0	0	0	0	0	0	0	0	0	0	0	0	0	0	0	0	0	0	0	0	0	0	0	0	0	0	0	0	0	0	0	0	0	0	0	0,238095238	0	0	0
Cladocsenium ancoratum Haeckel	0	0,167785235	0	4,11311054	2,325581395	0,923787529	0	0	0	0	0	1,028806584	0,689655172	1,428571429	0,459770115	0,369685767	0,665557404	1,058201058	0,530973451	1,253918495	0,790513834	1,188118812	0,326264274	0,209205021	0,187617261	1,239669421	0,199203187	0	0,998003992	0,9765625	1,987767584	0,836820084	0,347222222	0,695652174	0,203252033	0,37593985	0,892857143	0,458015267	0,660066007	0,655021834	0,598802395	0,213675214	0,238095238	0,198019802	0,759013283	1,127819549
C. tricolpum (Haeckel)	0	0	0	0	0	0	0	0	0	0	0	0	0	0	0	0	0	0	0	0	0	0	0	0	0	0	0	0	0	0	0	0	0	0	0	0	0	0	0	0	0	0	0	0	0,189753321	0
Clathrocanium coarctatum Ehrenberg	0	0	0	0	0	0	0	0	0	0	0	0	0	0	0	0	0	0	0	0	0	0	0	0	0	0	0	0	0	0	0	0	0	0	0	0	0	0	0	0	0	0	0	0,198019802	0	0
Clathrocircus stapedius ? Haeckel	0	0	0	0	0	0	0	0	0	0	0	0	0	0	0	0	0	0	0	0	0	0	0	0	0	0	0	0	0	0	0	0	0	0	0	0	0	0	0	0	0	0	0	0	0	0,187969925
Clathromitrinae spp. (indetermined specimens)	0,391389432	0,33557047	0	0,514138817	0,21141649	0,230946882	0	0,192678227	0	0	0	0,205761317	0	0,535714286	0,229885057	0	0,166389351	0	0,17699115	0,156739812	0	0	0	0	0	0,41322314	0,398406375	0	0,399201597	0	0	0	0	0	0	0,187969925	0	0	0	0	0	0,641025641	0,238095238	0	0	0
Collosphaera hyxley Mueller	0	0	0	0	0	0	0	0	0	0	0	0	0	0	0	0	0	0	0	0	0	0	0	0	0	0	0	0	0	0	0	0	0	0	0	0	0	0	0	0	0,149700599	0	0,476190476	0,396039604	0,189753321	0,187969925
C. polygona Haeckel	0	0	0	0	0	0	0	0	0	0	0	0	0	0	0	0	0	0	0	0	0	0	0	0	0	0	0	0	0	0	0	0	0	0	0	0	0	0	0	0	0	0	0	0	0	0,187969925
Collosphaeridae spp. (indetermined specimens)	0	0	0	0	0	0	0	0	0	0	0	0	0	0	0	0	0	0	0	0	0	0	0	0	0	0	0	0	0	0	0	0	0	0	0	0	0	0	0,165016502	0,436681223	0	0,213675214	0	0	0	0
Cornutella bimarginata Haeckel	0,195694716	0,503355705	0	0	0	0,230946882	0	0	0	0	0	0,205761317	0	0,178571429	0,229885057	0,184842884	0,166389351	0,176366843	0,17699115	0,626959248	0,197628458	0	0,163132137	0,209205021	0,187617261	0,20661157	0	0,224215247	0	0	0,152905199	0,209205021	0,347222222	0,173913043	0,203252033	0	0,178571429	0,458015267	0,165016502	0	0,149700599	0,427350427	0,476190476	0,198019802	0,189753321	0,563909774
C. profunda Ehrenberg	0,195694716	0,503355705	0,177935943	0,257069409	0,422832981	0,230946882	0	0	0	0	0,265251989	0,617283951	0,344827586	0,535714286	0,459770115	0,369685767	0,831946755	0,529100529	0,707964602	0,470219436	0	0,198019802	0,163132137	0,209205021	0,938086304	0,41322314	0,199203187	0,448430493	0,199600798	0,390625	0,611620795	0,836820084	1,5625	1,043478261	0,203252033	1,127819549	1,25	0,458015267	0,660066007	0,218340611	0,748502994	0,427350427	0	0,396039604	0,379506641	0,563909774
Cromyechinus borealis Cleve	1,369863014	0,67114094	0	0,514138817	0,21141649	0,461893764	0,251889169	1,734104046	0	0,220264317	0	0,205761317	1,379310345	0,178571429	2,75862069	0,924214418	0,499168053	0,705467372	0,707964602	0,470219436	0	0,198019802	0,163132137	0,209205021	0,375234522	0,826446281	0,199203187	0,224215247	0,399201597	0	1,070336391	0,418410042	0,520833333	0,52173913	0,406504065	0,187969925	0,357142857	0,152671756	0	0	0,149700599	0	0	0,198019802	0	0
Cycladophora davisiana Ehrenberg	6,457925636	1,845637584	1,779359431	3,341902314	2,748414376	2,771362587	3,526448363	1,156069364	0,431034483	0,440528634	1,856763926	7,613168724	6,206896552	5	6,436781609	5,360443623	7,321131448	6,525573192	4,778761062	3,448275862	2,173913043	2,574257426	3,099510604	0,836820084	2,814258912	2,479338843	0,996015936	0,896860987	1,596806387	1,953125	3,211009174	3,347280335	1,736111111	3,304347826	2,43902439	1,879699248	2,5	3,358778626	0,99009901	0,873362445	1,646706587	1,495726496	1,19047619	1,188118812	1,707779886	2,819548872
C. davisiana var. cornutoides Petrushevskaya	1,369863014	1,006711409	0	3,598971722	1,691331924	0,230946882	0,251889169	0,578034682	0	0,220264317	0	0,823045267	2,068965517	2,142857143	1,379310345	2,218114603	1,996672213	1,587301587	2,300884956	3,761755486	0,197628458	1,584158416	0,815660685	0,418410042	1,876172608	1,652892562	0	0,224215247	0,798403194	0,5859375	3,669724771	3,765690377	5,902777778	5,043478261	4,674796748	2,443609023	2,321428571	1,221374046	0,165016502	0	0,299401198	0,854700855	0,238095238	0,396039604	0,379506641	0,37593985
Cyrtocapsella cornuta (Haeckel)	0	0	0	0	0	0	0	0	0	0	0	0	0	0	0	0	0	0	0	0	0	0	0	0	0	0	0	0	0	0	0	0	0	0	0	0,187969925	0	0	0	0	0	0	0	0	0	0
C. tetrapera (Haeckel)	0	0	0	0	0	0	0	0	0	0	0	0	0	0	0	0	0	0	0	0	0	0	0	0	0	0	0	0	0	0	0	0	0	0	0	0,187969925	0	0	0	0	0	0	0	0	0	0
Cyrtolagena cuspidata (Bailey)	0	0	0	0	0	0	0	0	0	0	0	0,205761317	0	0,178571429	0	0	0	0	0	0	0	0	0	0	0	0	0	0	0	0	0	0	0	0	0	0	0	0	0,165016502	0	0	0	0	0,198019802	0	0,187969925
C. laguncula (Haeckel)	0,195694716	0,167785235	0	1,285347044	0,634249471	0,230946882	0	0	0	0,440528634	0	0,617283951	0,172413793	0,714285714	0,229885057	0,924214418	0,166389351	0,176366843	0,884955752	0,156739812	0,197628458	0,792079208	0,163132137	0	0	0	0	0,224215247	0,199600798	0,1953125	0,152905199	0,627615063	0,520833333	0,173913043	0,203252033	0,187969925	0,178571429	0,152671756	0,165016502	0,218340611	0,149700599	0	0,238095238	0	0,189753321	0,187969925
Dictyocodon palladius Haeckel	0	0	0	0	0	0	0	0	0	0	0	0	0	0	0	0	0	0	0	0	0	0	0	0	0	0	0	0	0	0	0	0	0	0	0	0	0	0	0	0	0	0	0,238095238	0,198019802	0,189753321	0,37593985
Dictyocoryne profunda Ehrenberg	0	0	0	0	0	0	0	0	0	0	0	0	0	0	0	0	0	0	0	0	0	0	0	0	0	0	0	0	0	0	0	0	0	0	0	0	0	0	0	0	0,149700599	0	0,238095238	0	0,189753321	0,187969925
Dictyophimus tripus Haeckel	0	0	0	0	0	0	0	0	0	0	0	0	0	0	0	0	0	0	0	0	0	0	0	0	0	0	0	0	0	0	0	0	0	0	0	0	0	0	0	0	0	0	0	0	0,189753321	0
Dictyophimus sp. (non Pterocorys hirundo)	0,195694716	0	0	0	0	0	0	0,192678227	0	0	0	0,823045267	0	0,178571429	0	0,184842884	0	0	0	0,156739812	0	0,198019802	0,163132137	0,209205021	0	0	0	0	0	0	0,458715596	0	0	0	0	0,37593985	0	0	0,660066007	0,873362445	0	0,213675214	0,476190476	0,198019802	0,189753321	0
Didymocyrtis tetrathalamus (Haeckel)	0	0	0	0	0	0	0	0	0	0	0	0	0	0	0	0	0	0	0	0	0	0	0	0	0	0	0	0	0	0	0	0	0	0	0	0	0	0	0,660066007	1,091703057	0,299401198	0,641025641	0,476190476	0,99009901	1,138519924	0,563909774
Dimelissa apis (Haeckel)	0	0	0	0	0	0	0	0	0	0	0	0	0	0	0	0	0	0	0	0	0	0	0	0	0	0	0	0	0	0	0,152905199	0,209205021	0	0	0,203252033	0,187969925	0	0	0,660066007	0,436681223	0	0,213675214	0,238095238	0	0,189753321	0
Disolenia variabilis (Haeckel)	0	0	0	0	0	0	0	0	0	0	0	0	0	0	0	0	0	0	0	0	0	0	0	0	0	0	0	0	0	0	0	0	0	0	0	0	0	0	0	0	0	0	0	0,198019802	0	0,187969925
Dipylissa bensonii Dumitrica	0,195694716	0,838926174	0,177935943	1,542416452	0,845665962	0	0,755667506	0,192678227	0	0	0,530503979	0,617283951	2,068965517	1,071428571	1,609195402	0,554528651	0,665557404	1,058201058	0,353982301	1,097178683	0,197628458	0	0,652528548	0,209205021	0,562851782	0,619834711	0,199203187	0,67264574	0,199600798	0,1953125	0,764525994	1,464435146	2,083333333	1,217391304	1,016260163	0,939849624	0,535714286	1,832061069	0,330033003	0,655021834	0,598802395	0,213675214	0,238095238	0,198019802	0,189753321	0,37593985
Dumetum rectum Popofsky	0	0,167785235	0,177935943	0,257069409	0,634249471	0	0,251889169	0,192678227	0,215517241	0	0,265251989	0,205761317	0	0,535714286	0,229885057	0,184842884	0	0,352733686	0,17699115	0,156739812	0,790513834	0,594059406	0,978792822	0,209205021	0,187617261	0,826446281	0,398406375	0,67264574	0,399201597	0,1953125	0,152905199	0,209205021	0,868055556	0,173913043	0,203252033	0,37593985	0,178571429	0,152671756	0	0	0,149700599	0	0	0,396039604	0	0,187969925
Echinomma delicatulum (Dogiel)	1,761252446	1,174496644	2,846975089	1,028277635	0,422832981	1,154734411	2,01511335	1,541425819	4,956896552	3,083700441	2,387267905	0,205761317	0,517241379	0,714285714	0,229885057	0,554528651	0,831946755	0,529100529	1,946902655	0,470219436	0,197628458	0,198019802	0,489396411	6,90376569	0,375234522	1,033057851	2,390438247	0	0,598802395	0,9765625	1,987767584	1,882845188	1,388888889	1,739130435	3,048780488	1,879699248	0,535714286	1,221374046	0,330033003	0,655021834	0,299401198	0,213675214	0,714285714	0	0,379506641	0,751879699
E. quadrishaera ? Dogiel	0,587084149	0,167785235	0,533807829	0	0	0,230946882	0,251889169	0	0	0,220264317	0	0	0,344827586	0,357142857	0,689655172	0,369685767	0,332778702	0,352733686	0,17699115	0,156739812	0,197628458	0	0,163132137	0,627615063	0,187617261	0,20661157	0	0	0	0,1953125	0,458715596	0	0,173611111	0,173913043	1,219512195	0,939849624	1,071428571	0,305343511	0,495049505	0,655021834	0,898203593	0,213675214	0,714285714	0,198019802	0,569259962	0,563909774
Echinomma sp. (delicate specimens)	0,195694716	0,67114094	0,177935943	0	0	0,230946882	0	0	0	0	0,265251989	0	0,172413793	0,178571429	0,229885057	0	0,166389351	0	0,353982301	0	0,197628458	0,198019802	0,163132137	0,209205021	0,187617261	0,41322314	0	0	0,199600798	0	0	0	0	0	0	0	0	0	0,495049505	0	0	0	0	0	0	0
Ectonocorys kruegerii (Popopfsky)	0	0	0	0,257069409	0	0	0	0	0	0	0	1,646090535	0,172413793	0,178571429	0	0,184842884	0	0,176366843	0	0	0,197628458	0	0,163132137	0	0	0	0	0	0	0	0	0	0,173611111	0,173913043	0,203252033	0	0,357142857	0,152671756	0,165016502	0	0	0,213675214	0	0,396039604	0,189753321	0
Enneaphormis rotula Haeckel	0	0,167785235	0	0,257069409	0,21141649	0	0,251889169	0	0	0	0	0,205761317	0	0,178571429	0	0	0,166389351	0,352733686	0,17699115	0	0,197628458	0,396039604	0,326264274	0	0,187617261	0,20661157	0	0	0,199600798	0,390625	0,152905199	0	0,173611111	0,173913043	0,203252033	0,187969925	0	0,458015267	0	0,218340611	0	0,213675214	0	0,198019802	0	0
Eucecryphalus craspedota (Joergensen)	0	0	0	0	0,21141649	0	0	0	0	0	0	0	0	0	0	0,369685767	0	0	0,17699115	0	0,197628458	0,198019802	0,163132137	0	0,187617261	0	0,199203187	0	0	0,1953125	0	0,209205021	0	0	0,203252033	0,187969925	0,535714286	0,152671756	0,330033003	1,091703057	1,347305389	1,495726496	0,714285714	1,98019802	1,518026565	0
Euchitonia elegans (Ehrenberg)	0	0	0	0	0	0	0	0	0	0	0	0	0	0	0	0	0	0	0	0	0	0	0	0	0	0	0	0	0	0	0	0	0	0	0	0	0	0	0	0,218340611	0	0	0	0,198019802	0	0
E. muelleri Haeckel	0	0	0	0	0	0	0	0	0	0	0	0	0	0	0	0	0	0	0	0	0	0	0	0	0	0	0	0	0	0	0	0	0	0	0	0	0	0	0	0	0,149700599	0	0,238095238	0,198019802	0,189753321	0,187969925
Eucyrtidinae spp. (indetermined specimens)	0	0	0	0	0	0	0	0	0	0	0	0	0	0	0	0	0	0	0	0	0	0	0	0	0	0	0	0	0	0	0,152905199	0	0	0	0	0	0	0	0,330033003	0	0	0	0	0	0	0
Eucyrtidium acuminatum (Ehrenbeg)	0	0,167785235	0	0,257069409	0,21141649	0,230946882	0,251889169	0,192678227	0	0	0	0,411522634	0,172413793	0,357142857	0	0,184842884	0	0,176366843	0,17699115	0,156739812	0,197628458	0	0,163132137	0,209205021	0,375234522	0,20661157	0,398406375	0	0	0,390625	0,152905199	0,418410042	0,520833333	0,347826087	0,203252033	0,187969925	0,535714286	0,152671756	2,310231023	2,838427948	2,844311377	0,854700855	1,666666667	1,782178218	1,707779886	0,751879699
E. calvertense Martin	0	0	0	0	0	0	0	0	0	0	0	0	0	0	0	0	0	0	0	0	0	0	0	0	0	0	0	0	0	0	0	0	0	0	0	0	0,178571429	0	0	0	0	0	0,238095238	0	0	0
E. hexagonatum ? Haeckel	0	0	0	0	0	0	0	0	0	0	0	0	0	0	0	0	0	0	0	0	0	0	0	0	0	0	0	0	0	0	0	0	0	0	0	0	0	0	0	0	0	0,213675214	0,238095238	0	0	0
E. infundibulum ? (Haeckel)	0	0	0	0	0	0	0	0	0	0	0	0	0	0	0	0	0	0	0	0	0	0	0	0	0	0	0	0	0	0	0	0	0	0	0	0	0	0,152671756	0	0	0	0	0	0	0	0
E. teusheri Haeckel	0,195694716	0,167785235	0,177935943	0,257069409	0,21141649	0,461893764	0,251889169	0,192678227	0	0	0	0,205761317	0,172413793	0,178571429	0	0,369685767	0,332778702	0,176366843	0,17699115	0,156739812	0,197628458	0,594059406	0,163132137	0,209205021	0,375234522	1,033057851	0,199203187	0	0,399201597	0	0,458715596	0,209205021	0,347222222	0,173913043	1,219512195	0,187969925	0,357142857	0,763358779	0	0,218340611	0,299401198	0,641025641	0,238095238	0,396039604	0,189753321	0
Euphysetta elegans Borgert	0	0,167785235	0	0	0	0	0	0	0	0	0	0	0	0,178571429	0	0	0	0	0	0	0	0	0	0	0	0	0	0	0,199600798	0	0	0	0	0	0	0	0	0	0	0	0	0	0,238095238	0	0	0
Euscenium corynephorum Joergensen	0	0,33557047	0	0,514138817	0,21141649	0,230946882	0	0,192678227	0	0	0	0,617283951	0,344827586	0,357142857	0,229885057	0,184842884	0	0	0	0,313479624	0	0,198019802	0,326264274	0	0,375234522	0,41322314	0,199203187	0,224215247	0	0	0,152905199	0,209205021	0,347222222	0,52173913	0	0	0	0,610687023	0,165016502	0	0,299401198	0,213675214	0,238095238	0	0	0
Heliodiscus asteriscus Haeckel	0	0	0	0	0	0	0	0	0	0	0	0,205761317	0	0	0	0	0	0	0	0	0	0	0	0	0	0	0	0	0	0	0	0	0,173611111	0	0	0,187969925	0	0,152671756	0,165016502	0,655021834	0,898203593	0,854700855	0,238095238	0,396039604	0,379506641	0,37593985
Helotholus ? sp. (big specimens)	0	0	0	0,257069409	0	0	0	0	0	0	0	0	0	0	0	0	0	0	0	0	0	0	0	0	0	0	0	0	0	0	0	0	0	0	0	0	0	0	0	0	0	0	0	0	0	0
Hexaconthium arachnoidale ? Hollande	0	0	0	0	0	0	0	0	0	0	0	0	0	0	0	0	0	0	0	0	0	0	0	0	0	0	0	0	0	0	0	0	0	0	0	0	0	0	0,165016502	0	0,149700599	0,213675214	0,238095238	0	0	0
H. hostile Cleve	0	0	0	0	0	0	0	0	0	0	0	0	0	0	0	0	0	0	0	0	0	0	0	0	0	0	0	0	0	0	0	0	0	0	0	0	0	0	0	0	0	0	0	0,198019802	0	0,187969925
H. melpomene (Haeckel)	0	0	0	0	0	0	0	0	0	0	0	0	0	0	0	0	0	0	0	0	0	0	0	0	0	0	0	0	0	0	0	0	0	0	0	0	0	0	0	0	0	0	0	0,198019802	0	0
H. pachydermum Joergensen	0,782778865	0,33557047	0	0,257069409	0,634249471	0	0	0	0	0	0	1,234567901	0,172413793	0,357142857	0,91954023	0,369685767	0,166389351	0	0,17699115	0,470219436	0	0,396039604	0,163132137	0	0,187617261	0,41322314	0	0	0,199600798	0,1953125	0	0,209205021	0	0	0,406504065	0,187969925	1,964285714	1,221374046	0,660066007	1,091703057	0,898203593	1,923076923	1,19047619	1,188118812	0,759013283	0,37593985
Hexalonche sp.	0	0	0	0	0	0	0	0	0	0	0	0	0	0	0	0	0	0	0	0	0	0	0	0	0	0	0	0	0	0	0	0	0	0	0	0	0	0,458015267	0,165016502	0,218340611	0,149700599	0,213675214	0,238095238	0	0	0,187969925
Hymeniastrum euclidis Haeckel	0	0	0	0	0	0	0	0	0	0	0	0	0	0	0	0	0	0	0	0	0	0	0	0	0	0	0	0	0	0	0	0	0	0	0	0	0	0,152671756	0,660066007	0,655021834	1,497005988	0,854700855	1,19047619	0,792079208	1,707779886	1,127819549
Lamprocyclas maritalis Haeckel	0	0	0	0	0	0	0	0	0	0	0	0	0	0	0	0	0	0	0	0	0	0	0	0	0	0	0	0	0	0	0	0	0	0	0	0	0	0	0,165016502	0,218340611	0,149700599	0,213675214	0,238095238	0,198019802	0	0
Lamprocyrtis haysi Kling	0	0	0	0	0	0	0	0	0	0	0	0	0	0	0	0	0	0	0	0	0	0	0	0	0	0	0	0	0	0	0	0	0	0	0	0	0	0	0	0,218340611	0	0	0,238095238	0,198019802	0,189753321	0,187969925
L. nigriniae ? (Caulet)	0,195694716	0	0	0,257069409	0,422832981	0,230946882	0	0	0	0	0	0,411522634	0	0,178571429	0,229885057	0,184842884	0,166389351	0,176366843	0	0,156739812	0,395256917	0,198019802	0,163132137	0	0	0,20661157	0	0,224215247	0	0,1953125	0,611620795	0,418410042	0,347222222	0	0	0	0	0	0	0,218340611	0	0,213675214	0	0	0	0
Lampromitra coronata ? Haeckel	0	0	0	0	0	0	0	0	0	0	0	0	0	0	0	0	0	0	0	0	0	0	0	0	0	0	0	0	0	0	0	0	0	0	0	0	0	0	0	0	0	0	0	0	0	0,187969925
L. spinosiretis Takahashi	0,782778865	0,33557047	0,711743772	1,028277635	0,422832981	0,461893764	0,251889169	0,385356455	0,215517241	0,660792952	0	0,411522634	0,344827586	0,178571429	0,229885057	0,739371534	0,665557404	0,705467372	0,353982301	0,78369906	1,581027668	0,396039604	0,326264274	0,209205021	0,750469043	0,619834711	0,398406375	0,896860987	0,399201597	0,5859375	0,764525994	1,046025105	0,520833333	0,695652174	0,406504065	0,37593985	0,178571429	0,610687023	0,495049505	0,655021834	0,449101796	1,068376068	0,476190476	0,99009901	0,189753321	0,751879699
Lamprotripus mawsonii (Riedel)	0,195694716	0,167785235	0	0	0	0	0	0	0	0	0	0	0,172413793	0	0	0	0,166389351	0	0	0	0	0	0	0,209205021	0	0	0	0	0	0	0	0	0	0	0	0	0	0	0	0	0,149700599	0,213675214	0	0	0	0
Larcopyle buetschlii Dreyer	1,369863014	0,838926174	1,067615658	0,257069409	0	0,461893764	0,251889169	1,348747592	1,939655172	1,321585903	1,061007958	1,440329218	1,034482759	0,714285714	0,689655172	0,739371534	1,331114809	0,705467372	1,415929204	0,626959248	0,197628458	0,198019802	0,489396411	2,30125523	0	0,826446281	1,394422311	1,121076233	0,598802395	0,1953125	1,22324159	0,627615063	0,694444444	1,217391304	2,235772358	3,947368421	3,214285714	1,526717557	2,475247525	1,965065502	2,694610778	1,068376068	2,380952381	2,772277228	3,605313093	1,503759398
L. labirinthusa Lazarus et al.	0,391389432	0	0	1,285347044	0,422832981	0,230946882	0,251889169	0	0	0,220264317	0	1,234567901	1,206896552	2,321428571	1,609195402	2,033271719	1,331114809	0,529100529	0,353982301	0,78369906	0	0,396039604	0,489396411	0,209205021	0,750469043	0,20661157	0,199203187	0,67264574	0,399201597	0,1953125	1,070336391	1,046025105	1,736111111	1,043478261	1,219512195	1,503759398	1,071428571	0,305343511	2,310231023	1,965065502	0,898203593	0,854700855	0,476190476	1,386138614	0,759013283	1,315789474
Larcospyra quadrangula Haeckel	0	0	0	0	0	0	0	0	0	0	0	0	0	0	0	0	0	0	0	0	0	0	0	0	0	0	0	0	0	0	0	0	0	0	0	0	0	0	0,165016502	0,218340611	0,149700599	0,641025641	0,238095238	0,198019802	0,569259962	0,187969925
Lipmanella acanthicum (Joergensen)	0	0	0	0	0	0	0	0	0	0	0	0	0	0	0	0	0	0	0	0	0	0	0	0	0	0	0	0	0	0	0	0	0	0	0	0	0	0	0	0	0	0	0	0	0,189753321	0
L. dictyoceras (Haeckel)	0	0	0	0	0	0	0	0	0	0	0	0,205761317	0	0	0	0	0	0	0	0	0	0	0	0	0	0	0	0	0	0	0	0,209205021	0	0	0,203252033	0	0	0,152671756	0,165016502	0	0	0	0	0,396039604	0	0,187969925
Liriospyris reticulata Ehrenberg	0	0	0	0	0	0	0	0	0	0	0	0	0	0	0	0	0	0	0	0	0	0	0	0	0	0	0	0	0	0	0	0	0	0	0	0	0	0	0	0	0	0,213675214	0,238095238	0,594059406	0,189753321	0,187969925
Litharachnium tentorium Haeckel	0	0,167785235	0	0,771208226	0,21141649	0,461893764	0,251889169	0,192678227	0	0	0	0	0,172413793	0,178571429	0,229885057	0,184842884	0,166389351	0,176366843	0,353982301	0,313479624	0,197628458	0,198019802	0,489396411	0	0,375234522	0,41322314	0,199203187	0,448430493	0,399201597	0,1953125	0,305810398	0,627615063	0,694444444	0,173913043	0,203252033	0	0,535714286	0,152671756	0,165016502	0,218340611	0,748502994	0	0,238095238	0	0,189753321	0,37593985
Litheliidae spp. (indetermined specimens)	3,522504892	4,697986577	2,846975089	2,827763496	0,634249471	0,923787529	2,01511335	1,926782274	2,155172414	1,762114537	2,122015915	4,938271605	9,137931034	6,428571429	8,275862069	6,284658041	5,657237937	4,938271605	5,663716814	4,545454545	1,581027668	1,782178218	2,446982055	1,046025105	2,626641651	1,652892562	1,195219124	3,139013453	1,19760479	1,3671875	4,892966361	2,30125523	3,298611111	2,434782609	4,06504065	1,691729323	4,821428571	3,20610687	5,775577558	4,366812227	4,491017964	3,205128205	3,571428571	5,940594059	5,882352941	6,015037594
Lithelius minor/spiralis Haeckel group	1,956947162	1,342281879	1,423487544	1,285347044	1,268498943	0,692840647	0,503778338	1,541425819	0,431034483	1,101321586	1,326259947	1,234567901	3,965517241	3,214285714	4,367816092	1,663585952	3,993344426	1,234567901	3,185840708	1,724137931	0,592885375	0,396039604	0,326264274	1,046025105	1,125703565	0,826446281	0,996015936	0,67264574	0,798403194	0	3,822629969	2,719665272	3,472222222	1,217391304	3,25203252	2,067669173	3,571428571	3,20610687	2,805280528	2,401746725	1,946107784	1,068376068	1,19047619	0,792079208	2,65654649	0,939849624
L. nautiloides ? Popofsky	0,195694716	0,167785235	0,533807829	0	0	0,230946882	0,251889169	0	0	0,660792952	0,530503979	0	0,517241379	0,892857143	0,689655172	0,184842884	0,166389351	0,352733686	0,530973451	0,313479624	0	0	0	1,673640167	0	0	0,199203187	0	0	0	0,458715596	1,046025105	0,347222222	0	1,016260163	0,187969925	0,357142857	0,763358779	0,165016502	0,218340611	0,449101796	0,641025641	0,238095238	0,198019802	0,189753321	0
Lithocampe platycephala (Ehrenberg)	1,56555773	1,342281879	0,711743772	2,05655527	2,114164905	1,154734411	1,259445844	0,578034682	0,215517241	0	0,530503979	2,469135802	4,137931034	2,678571429	1,83908046	2,772643253	1,996672213	1,587301587	2,300884956	1,567398119	1,383399209	2,376237624	1,305057096	0,209205021	1,313320826	2,066115702	0,398406375	1,569506726	1,397205589	2,1484375	3,058103976	2,719665272	2,256944444	4,52173913	1,422764228	0,563909774	0,535714286	1,832061069	1,320132013	0,218340611	1,497005988	0,641025641	1,428571429	0,198019802	1,328273245	1,879699248
Lithomelissa (Botryopera ?) hystrix ? Joergensen	0	0	0	0	0,422832981	0	0	0	0	0	0	0	0	0	0	0	0	0	0	0	0	0	0	0	0	0	0	0	0	0	0	0	0	0	0	0	0,178571429	0	0	0,218340611	0,299401198	0	0	0,198019802	0,189753321	0,187969925
L. setosa Joergensen	0	0,167785235	0	0	0	0,230946882	0	0	0,431034483	0,220264317	0,265251989	2,263374486	0,344827586	0,178571429	0	0,184842884	0,499168053	1,410934744	0,707964602	2,037617555	7,90513834	2,574257426	3,425774878	0,209205021	0,375234522	3,719008264	1,992031873	2,69058296	5,588822355	9,5703125	5,351681957	2,928870293	2,430555556	5,565217391	0,406504065	1,691729323	1,964285714	3,664122137	1,650165017	0,436681223	1,19760479	0,641025641	1,666666667	0,99009901	0,948766603	2,819548872
L. thoracites Haeckel	0,391389432	0,167785235	0,177935943	0	0	0	0	0	0,215517241	0	0	1,646090535	0	0,178571429	0,229885057	0,184842884	0,166389351	0,176366843	0,17699115	0,470219436	0,395256917	0,198019802	0,489396411	0,209205021	0,187617261	0,20661157	0	0	0	0	0,305810398	0,836820084	0,173611111	0,695652174	1,422764228	4,323308271	2,857142857	3,969465649	2,97029703	3,711790393	4,191616766	4,273504274	3,095238095	4,158415842	4,364326376	3,571428571
Lithomitra arachnea (Ehrenberg)	0,782778865	1,510067114	0,889679715	3,084832905	1,057082452	0,692840647	0,503778338	0,385356455	0	0,220264317	1,061007958	1,851851852	5,344827586	3,035714286	3,218390805	1,109057301	2,329450915	2,645502646	2,300884956	3,605015674	0,197628458	1,98019802	1,63132137	0,627615063	0,750469043	0,619834711	0,597609562	2,466367713	3,393213573	5,078125	2,140672783	4,60251046	3,298611111	2,086956522	2,235772358	0,939849624	0,714285714	0,305343511	0,330033003	0	0,149700599	0	0,238095238	0	0	0,37593985
L. lineata (Ehrenberg)	0	0,167785235	0	0	0	0	0,251889169	0	0	0	0	0	0	0	0,229885057	0	0	0	0	0,156739812	0,197628458	0,198019802	0,163132137	0	0	0	0	0	0,199600798	0	0	0,209205021	0	0	0	0	0	0	0,165016502	0,218340611	0	0	0	0	0	0
Lithostrobus hexagonalis Haeckel	0	0	0	0	0	0	0	0	0	0	0	0	0	0,178571429	0,229885057	0	0	0	0	0	0	0	0	0	0	0	0	0	0	0	0	0	0	0	0	0	0	0,152671756	0,165016502	0	0,149700599	0,213675214	0,238095238	0,198019802	0,189753321	0,187969925
Lophocorys ? sp.	0	0	0	0	0	0	0	0	0	0	0	0	0	0	0	0	0	0	0	0	0	0	0	0	0	0	0	0	0	0	0	0	0	0,173913043	0	0	0	0	0	0	0	0	0	0	0	0,187969925
Lophophaena hispida ? (Ehrenberg)	0	0,33557047	0,177935943	0,514138817	1,479915433	0	0,251889169	0,385356455	0,215517241	0,220264317	0,530503979	0,617283951	0	0	0	0,184842884	0,166389351	0,881834215	0	0,626959248	0,592885375	0,396039604	0,652528548	0,209205021	0,375234522	0,20661157	0	0,448430493	0,199600798	0,1953125	0,152905199	0,418410042	0,694444444	0,347826087	1,016260163	0	0,357142857	0,458015267	0,330033003	0,218340611	0,149700599	0,213675214	0,476190476	0,594059406	0,189753321	1,879699248
Lophophaena sp. (delicate specimens)	0	0	0	0	0,21141649	0	0	0	0	0	0	0	0	0	0	0	0	0	0,17699115	0,156739812	0,197628458	0,396039604	0,326264274	0	0	0,20661157	0	0	0,199600798	0,1953125	0,152905199	0	0,173611111	0,173913043	0	0	0,357142857	0	0	0	0,299401198	0,427350427	0	0	0	0,187969925
Lophophaeniinae spp. (indetermined specimens)	0	0	0	0,257069409	0	0,461893764	0	0	0	0	0	0	0,172413793	0,178571429	0	0	0,166389351	0	0	0,156739812	0	0,198019802	0,163132137	0	0	0,41322314	0	0	0	0	0,152905199	0,418410042	0	0,173913043	0,406504065	0	0,357142857	0	0,330033003	0,655021834	0	0	0	0,396039604	0	0
Lophospyris pentagona (Ehrenberg)	0	0	0	0	0	0	0	0	0	0	0	0	0	0	0	0	0	0	0	0	0	0	0	0	0	0	0	0	0	0	0	0	0	0	0	0	0	0	0	0	0	0	0	0	0	0,187969925
Lophospyris sp.	0,195694716	0	0	0,257069409	0	0	0	0	0	0	0	0	0	0,357142857	0	0	0	0	0	0	0,197628458	0,198019802	0	0	0,187617261	0,619834711	0	0	0	0	0	0	0	0	0	0	0	0	0,165016502	0	0	0	0	0	0	0
Mitrocalpis aranaefera Popofsky	0,195694716	0,167785235	0,177935943	0,514138817	0,21141649	0	0,251889169	0	0	0	0,265251989	0,205761317	0	0,357142857	0	0,184842884	0,166389351	0,176366843	0,17699115	0,156739812	0,790513834	1,188118812	0,489396411	0	0,375234522	0,41322314	0,597609562	0,448430493	0,598802395	0,390625	0,152905199	0	0,173611111	0	0	0	0,178571429	0,152671756	0,495049505	0,436681223	0,898203593	0,427350427	0,238095238	0,396039604	0,379506641	0,187969925
Neosemantis sp. (Campylacantha cladophora ? Joergensen)	0	0	0	0	0	0	0	0	0	0	0	0	0	0	0	0	0	0	0	0	0	0	0	0	0	0	0	0	0	0	0	0	0	0	0,406504065	0,187969925	0,178571429	0,152671756	0	0	0,149700599	0,213675214	0	0	0,379506641	0,187969925
Octopyle octostyle Haeckel	0	0	0	0	0	0	0	0	0	0	0	0,205761317	0	0	0	0	0	0	0	0	0	0	0	0	0	0	0	0	0	0	0	0	0	0	0	0	0	0	1,155115512	4,585152838	4,041916168	3,418803419	5,476190476	2,178217822	5,123339658	4,135338346
Peridium sp.	0	0,167785235	0	0,257069409	0,845665962	0	0,251889169	0,192678227	0	0	0,530503979	1,440329218	0,517241379	0,892857143	0,229885057	0,184842884	0,166389351	0,529100529	0,530973451	1,097178683	0,592885375	0,99009901	0,326264274	0,418410042	0,187617261	0	0	0,67264574	0,798403194	0,78125	1,070336391	1,046025105	0,694444444	1,391304348	1,016260163	0,751879699	0,357142857	0,152671756	0,330033003	0,655021834	0,748502994	0,854700855	0,476190476	0,594059406	0,569259962	0,751879699
Perichlamidium sp.	0	0	0	0	0	0	0	0	0	0	0	0	0	0	0,229885057	0	0	0	0,17699115	0	0	0	0	0	0	0	0	0	0	0	0	0	0,173611111	0	0	0	0	0	0	0	0	0	0,238095238	0	0	0,187969925
Peripyramis circumtexta Haeckel	0,391389432	0,167785235	0	0,257069409	0	0	0	0	0	0	0	0	0	0,178571429	0,229885057	0,184842884	0,332778702	0,176366843	0,17699115	0,470219436	0	0	0,326264274	0,209205021	0	0	0	0,224215247	0	0	0,152905199	0,209205021	0,173611111	0,173913043	0,406504065	0,563909774	0	0	0	0,218340611	0,149700599	0,213675214	0,238095238	0,198019802	0,379506641	0
Peromelissa phalacra Haeckel	0	0	0	0	0	0	0	0	0	0	0	0	0	0	0	0	0	0	0	0	0	0	0	0	0	0	0	0	0	0	0	0	0	0	0	0,187969925	0	0	0,165016502	0	0	0	0	0,198019802	0	0
Phormacantha hystrix (Joergensen)	0,195694716	0,33557047	0,177935943	0	2,536997886	0,461893764	1,007556675	0	0,215517241	0,220264317	0,530503979	1,646090535	0,344827586	0,714285714	1,149425287	0,369685767	0,499168053	0,705467372	1,415929204	0,940438871	3,95256917	1,782178218	2,120717781	0,209205021	1,876172608	2,685950413	1,593625498	1,121076233	2,195608782	2,34375	1,22324159	0,627615063	1,215277778	1,217391304	0,203252033	0,563909774	1,607142857	1,06870229	1,320132013	0,873362445	0,449101796	0,213675214	0	0,99009901	1,138519924	0,187969925
Phormospyris stabilis scaphipes (Haeckel)	0	0	0	0	0	0	0	0	0	0	0	0,205761317	0	0	0,229885057	0	0	0	0	0	0	0	0	0	0	0	0	0	0	0	0	0	0	0	0	0	0	0,152671756	0,330033003	0,873362445	1,347305389	1,068376068	0,714285714	1,782178218	0,759013283	0,37593985
Phorticium pylonium Haeckel	0	0	0	0	0	0	0	0	0	0	0	0	0	0	0	0	0	0	0	0	0	0	0	0	0	0	0	0	0	0	0	0	0	0,173913043	0	0,187969925	0,178571429	0,152671756	0,330033003	0	0,299401198	0,641025641	0,238095238	0,198019802	0,189753321	0,187969925
Plagiacanthidae spp. (? juvenile specimens of Plectacantha trichoides Joergensen)	0	0	0	0,514138817	0	0	0	0	0	0	0	0	0	0,178571429	0	0	0	0	0	0,156739812	0,197628458	0	0,163132137	0	0	0,20661157	0	0	1,19760479	0,390625	0	0,418410042	0,347222222	0,173913043	0	0	0	0	0	0	0	0	0	0	0	0
Plagoniidae spp. (small indetermined specimens)	0,195694716	0,33557047	0,177935943	2,313624679	5,919661734	0,923787529	0,251889169	0,192678227	0,431034483	0,220264317	0	0,823045267	0	0,535714286	0,459770115	0	0,665557404	0,705467372	0,17699115	0,626959248	9,288537549	1,188118812	2,446982055	0,418410042	0,375234522	4,958677686	0,199203187	2,914798206	17,96407186	12,5	0,458715596	0,836820084	0,173611111	0,695652174	0	0	0,178571429	0	0,330033003	0,436681223	0,748502994	0	0,476190476	0	0,189753321	0,187969925
Plegmosphaera sp.	0	0,167785235	0	0,514138817	0,21141649	0	0,251889169	0	0	0,220264317	0	0	0	0	0	0	0	0	0	0	0	0	0	0	0,187617261	0,20661157	0,199203187	0	0,199600798	0,1953125	0	0	0	0	0	0	0	0,152671756	0	0	0	0	0	0	0	0
Polysolenia arktios Nigrini + P. pseudoarktios Caulet group	0,391389432	0,503355705	0,177935943	0,257069409	0,21141649	0,230946882	0,251889169	0,385356455	0,215517241	0	0	0,205761317	0,344827586	0,178571429	0,459770115	0,184842884	0,665557404	0	0,530973451	0,156739812	0	0,198019802	0,163132137	0,209205021	0,375234522	0	0,199203187	0	0	0	0,458715596	0,209205021	0,173611111	0,347826087	0,203252033	0,187969925	0,357142857	0,305343511	0,165016502	0	0	0	0	0	0	0,187969925
Pseudodyctiophimus gracilipes (Bailey)	2,152641879	2,852348993	1,601423488	6,16966581	8,033826638	1,154734411	2,518891688	1,734104046	1,077586207	0,440528634	3,448275862	4,732510288	3,103448276	5,535714286	1,83908046	4,066543438	3,161397671	6,172839506	4,07079646	3,761755486	9,486166008	10,4950495	9,135399674	1,046025105	4,315196998	10,12396694	2,390438247	3,587443946	6,986027944	8,59375	4,281345566	4,393305439	4,513888889	5,565217391	2,43902439	4,323308271	4,285714286	5,801526718	4,95049505	2,620087336	2,844311377	4,487179487	1,904761905	2,772277228	1,897533207	4,887218045
P. histricosus (Joergensen)	0,195694716	0,167785235	0,177935943	0,514138817	1,057082452	0	0,251889169	0,192678227	0	0	0,265251989	1,851851852	0,517241379	1,428571429	0,689655172	1,293900185	0,998336106	0,705467372	0,17699115	1,253918495	0,988142292	1,188118812	0,489396411	0	0,938086304	0,826446281	0,199203187	0,224215247	0,598802395	0,78125	0,764525994	0,836820084	1,215277778	1,217391304	1,422764228	0,187969925	0,178571429	0,152671756	0,660066007	0	0	0,213675214	0,238095238	0,396039604	0,189753321	0,563909774
P. platycephalus (Haeckel)	0,391389432	0,167785235	0,355871886	1,028277635	1,057082452	0,923787529	0	0,770712909	0,215517241	0	0	1,234567901	0,172413793	1,071428571	0,229885057	1,109057301	0,665557404	0,176366843	0	0,78369906	0,197628458	0,396039604	0,815660685	0,209205021	0,375234522	0,826446281	0,199203187	0,448430493	0,199600798	0	0,764525994	1,673640167	0,173611111	0,52173913	0,203252033	0,187969925	0,178571429	0,305343511	0,330033003	0,655021834	0,149700599	0,213675214	0	0,198019802	0,189753321	0,187969925
Pseudocubus obeliscus Haeckel	0	0	0	0	0	0	0	0	0	0	0	0	0	0	0	0	0	0	0	0	0	0	0	0	0	0	0	0	0	0	0	0	0	0	0	0	0	0,152671756	1,320132013	0,655021834	1,646706587	1,068376068	0,238095238	1,98019802	0,189753321	0,563909774
Pterocanium korotnevii ? Dogiel	0,587084149	0,33557047	0,355871886	0,771208226	0,845665962	0,692840647	0,755667506	0,385356455	0,431034483	0,220264317	1,856763926	0,411522634	0,344827586	0,714285714	0,689655172	0,554528651	0,831946755	1,058201058	0,353982301	1,410658307	1,383399209	0,594059406	1,468189233	1,046025105	1,313320826	0,619834711	0,796812749	1,121076233	0,598802395	1,171875	1,529051988	1,464435146	0,868055556	1,043478261	1,62601626	3,007518797	0,892857143	1,06870229	0	0	0,149700599	0	0,238095238	0,198019802	0,189753321	0,187969925
P. praetextum eucolpum Haeckel	0	0	0	0	0	0	0	0	0	0	0	0	0	0	0	0	0	0	0	0	0	0	0	0	0	0	0	0	0	0	0	0	0	0	0	0	0	0	0,165016502	0,218340611	0,299401198	0	0,238095238	0,198019802	0	0
P. praetextum praetextum (Ehrenberg)	0	0	0	0	0	0	0	0	0	0	0	0,205761317	0	0	0	0	0	0	0	0	0	0	0	0	0	0	0	0	0	0	0	0	0	0	0	0	0	0	0	0	0	0,213675214	0	0,198019802	0	0,37593985
P. trilobum ? (Haeckel)	0	0	0	0	0	0	0	0	0	0	0	0	0	0	0	0	0	0	0	0	0	0	0	0	0	0	0	0	0	0	0	0	0	0	0	0	0	0	0,165016502	0,218340611	0,149700599	0,213675214	0,238095238	0,198019802	0,189753321	0,187969925
Pterocanium sp. (2 horns)	0	0,167785235	0	0	0,21141649	0	0,251889169	0,192678227	0	0	0	0	0,172413793	0,178571429	0	0	0	0,176366843	0,353982301	0,156739812	0	0	0,163132137	0	0	0,20661157	0	0	0	0	0,305810398	0,627615063	0	0	0,609756098	0,563909774	0,178571429	0,152671756	0	0	0	0	0	0	0	0
Pterocanium sp. (wide sceleton)	0	0	0	0	0	0	0	0	0	0	0	0	0	0	0,229885057	0	0	0	0	0	0	0	0	0	0	0	0	0	0	0	0	0	0	0,173913043	0	0	0	0	0	0	0	0	0	0	0	0
Pterocorys hirundo Haeckel	1,56555773	1,677852349	0,711743772	0,771208226	2,325581395	1,385681293	1,511335013	0,578034682	0,215517241	0,220264317	0	1,851851852	1,034482759	1,071428571	0,689655172	2,218114603	1,830282862	1,587301587	1,238938053	1,097178683	1,185770751	0,99009901	1,794453507	0,209205021	0,750469043	0,41322314	0,199203187	0,224215247	1,796407186	0,390625	1,376146789	1,464435146	1,388888889	2,956521739	0,81300813	0,563909774	2,142857143	1,06870229	0,330033003	0,436681223	0,449101796	0,641025641	0,238095238	0,594059406	0,759013283	0,187969925
Pterocyrtidium dogieli (Petrushevskaya)	0,195694716	0,167785235	0,177935943	0,257069409	0,21141649	0,461893764	0,251889169	0,192678227	0,215517241	0,220264317	0	0	0,172413793	0,178571429	0,229885057	0,184842884	0,166389351	0,176366843	0,17699115	0,156739812	0	0	0,163132137	0,209205021	0	0	0,199203187	0,224215247	0	0	0,152905199	0,209205021	0,520833333	0,173913043	0	0,187969925	0	0	0	0,218340611	0,149700599	0,213675214	0	0,198019802	0	0,187969925
Pyloniidae spp. (indetermined specimens)	0,782778865	0,67114094	0,355871886	1,799485861	0,422832981	0,461893764	0,251889169	0	0	0,220264317	0,265251989	1,646090535	1,206896552	1,785714286	1,149425287	1,109057301	0,831946755	1,234567901	0,707964602	1,724137931	0,790513834	0,792079208	0,489396411	0,209205021	0,375234522	0,826446281	0,398406375	0,67264574	0	0,1953125	1,22324159	0,836820084	0,347222222	1,217391304	0,81300813	0,37593985	0,892857143	1,526717557	1,155115512	1,746724891	1,497005988	1,923076923	4,761904762	2,574257426	1,897533207	2,067669173
Rhizoplegma boreale Popofsky	0,391389432	0,167785235	0,533807829	0,771208226	0,422832981	0,461893764	0,251889169	0,385356455	0,215517241	0,220264317	0,530503979	0,411522634	0	0,178571429	0	0,184842884	0	0	0,353982301	0,156739812	3,162055336	0,99009901	1,141924959	0,209205021	0,562851782	1,033057851	0,398406375	1,793721973	0,798403194	2,1484375	0	0	0	0,173913043	0	0	0	0	0	0	0	0	0	0	0	0,187969925
Rhizosphaera arcadophorum Haeckel	0	0	0	0	0	0	0	0	0	0	0	0,205761317	0	0	0	0	0	0	0	0	0	0	0	0	0	0	0	0	0	0	0	0	0	0	0	0	0	0	0	0	0,149700599	0,213675214	0	0,198019802	0,189753321	0,187969925
R. medianum (Nigrini)	0	0	0	0	0	0	0	0	0	0	0	0	0	0	0	0	0	0	0	0	0	0	0	0	0	0	0	0	0	0	0	0	0	0	0	0	0	1,526717557	0,495049505	0,436681223	1,347305389	1,495726496	0,476190476	0,792079208	0,759013283	0,939849624
Saturnalis circularis Haeckel	0	0	0	0	0	0	0	0	0	0	0	0	0	0	0	0	0	0	0	0	0	0	0	0	0	0	0	0	0	0	0	0	0,173611111	0	0	0	0	0,152671756	0	0	0	0	0	0	0	0
Schizodiscus sp.	0,391389432	0	0	0	0	0,230946882	0,503778338	0,770712909	0,215517241	0,881057269	0	0,205761317	0,172413793	0	0	0	0,166389351	0	0	0,156739812	0	0	0	1,882845188	0,375234522	0	0,796812749	0	0	0	0,305810398	0	0,173611111	0,173913043	0	0,187969925	0	0	0	0	0	0	0	0	0	0
Semantrum quadrifore Haeckel	0,195694716	0,67114094	0,177935943	3,341902314	0,634249471	0,230946882	0,503778338	0	0,215517241	0	0	1,646090535	0,689655172	1,607142857	0,229885057	1,293900185	0,998336106	0,705467372	0,884955752	2,664576803	0,592885375	1,98019802	0,978792822	0	1,876172608	2,272727273	0,199203187	0,224215247	0,798403194	0,78125	3,058103976	2,30125523	1,388888889	1,217391304	0,81300813	0,563909774	0,535714286	1,374045802	1,485148515	0,873362445	0,449101796	0,854700855	1,428571429	1,188118812	0,759013283	0,751879699
Sethoconus tabulatus (Ehrenberg)	0	0,167785235	0,177935943	0,514138817	0,21141649	0,230946882	0,251889169	0,192678227	0,215517241	0	0,265251989	0,411522634	0,344827586	0,178571429	0,229885057	0,184842884	0,332778702	0,352733686	0	0,313479624	0,395256917	0,594059406	0,489396411	0	0,750469043	0,826446281	0	0	0,798403194	0,390625	0	0,209205021	0,173611111	0,347826087	0,406504065	0,187969925	0	0,305343511	0	0,436681223	0	0,213675214	0	0,198019802	0,189753321	0,187969925
Sethoconus sp. (? long S. tabulatus specimens)	0	0	0	0	0	0	0	0	0	0	0	0	0	0,178571429	0	0,184842884	0,166389351	0	0,17699115	0,156739812	0	0,198019802	0	0	0,187617261	0	0	0	0	0	0,305810398	0,209205021	0	0,173913043	0,203252033	0,187969925	0,357142857	0	0	0	0	0	0	0	0	0
Siphonosphaera aff. hyalina Caulet	0	0	0	0	0	0	0	0	0	0	0	0	0	0	0	0	0	0	0	0	0	0	0	0	0	0	0	0	0	0	0	0	0	0	0	0	0	0	0	0,218340611	0	0	0	0	0	0
S. socialis Haeckel	0	0	0	0	0	0	0	0	0	0	0	0	0	0	0	0	0	0	0	0	0	0	0	0	0	0	0	0	0	0	0	0	0	0	0	0	0	0	0	0,873362445	0,149700599	0,427350427	0,238095238	0,198019802	0,189753321	0,187969925
S. quadrata ? (Ehrenberg)	0	0	0	0	0	0	0	0	0	0	0	0	0	0	0	0	0	0	0	0	0	0	0	0	0	0	0	0	0	0	0	0	0	0	0	0	0	0	0	0	0	0	0	0	0,189753321	0
Spirema haliomma (Ehrenberg)	0,195694716	0,167785235	0	0	0	0	0	0	0,215517241	0	0	0,617283951	0,862068966	0,178571429	0,229885057	0,184842884	0,998336106	0,705467372	0,884955752	0,470219436	0,592885375	0,198019802	0	0,209205021	0,187617261	0	0	0	0,199600798	0	0,917431193	1,882845188	0,173611111	0,869565217	0,81300813	0	0	1,221374046	0,330033003	1,528384279	0,299401198	0,213675214	0,714285714	0,396039604	0,948766603	0,751879699
Spirocyrtis scalaris Haeckel	0	0	0	0	0,21141649	0	0	0	0	0	0	0	0	0	0	0	0	0	0	0	0	0	0	0	0	0	0	0	0	0	0	0	0	0	0	0	0	0	0	0	0	0	0	0	0	0
Spongaster tetras irregularis Nigrini	0	0	0	0	0	0	0	0	0	0	0	0,205761317	0	0	0	0	0	0	0	0	0	0	0	0	0	0	0	0	0	0	0	0	0	0	0	0	0	0	0	0,218340611	0	0,213675214	0,238095238	0,198019802	0,569259962	0,37593985
Spongaster tetras tetras Ehrenberg	0	0	0	0	0	0	0	0	0	0	0	0	0	0	0	0	0	0	0	0	0	0	0	0	0	0	0	0	0	0	0	0	0	0	0	0	0	0	0	0	0,149700599	0,213675214	0,476190476	0	0,189753321	0
Spongocore puella Haeckel	0	0	0	0	0	0	0	0	0	0	0	0,205761317	0	0	0	0	0	0	0	0	0	0	0	0	0	0	0	0	0	0	0	0	0	0	0	0	0	0	0,165016502	0,218340611	0,149700599	1,282051282	0,952380952	0,198019802	0	0,563909774
Spongodiscidae spp. (? juvenile specimens of Stylochlamidium venustum (Bailey))	0	0	0	0	0	0	0	0	0	0	0	0	0	0	0	0	0	0	0	0	0	0	0	0	0	0	0	0	0	0	0	0	0	0	1,422764228	0	0,892857143	0	1,155115512	0	0	0	0	0	0	0
Spongodiscus osculosus (Dreyer)	1,369863014	1,174496644	1,245551601	0,514138817	0,21141649	0,692840647	0,251889169	0,770712909	0,215517241	0,220264317	0,795755968	0,205761317	0	0,178571429	0	0,554528651	0,998336106	0,176366843	0,707964602	1,880877743	0	0,198019802	0,163132137	2,928870293	0,375234522	0,41322314	0,796812749	0	0	0	1,070336391	0,209205021	1,041666667	0,347826087	1,219512195	0,939849624	0,535714286	0,458015267	0,165016502	0,436681223	0,748502994	0,641025641	0,238095238	0,99009901	1,138519924	0,37593985
S. setosus (Dreyer)	0	0	0	0	0,21141649	0	0	0	0	0,220264317	0	0	0	0	0	0	0	0	0	0	0	0,198019802	0	0	0	0	0	0	0	0	0	0,209205021	0,173611111	0,173913043	0	0	0	0	0	0	0	0	0	0	0	0
Spongosphaera streptacantha Haeckel	0	0	0	0	0	0	0	0	0	0	0	0	0	0	0	0	0	0	0	0	0	0	0	0	0	0	0	0	0	0	0	0	0	0	0	0	0	0	0	0	0	0	0	0,198019802	0,189753321	0,187969925
Spongotrochus glacialis Popofsky	1,174168297	0	1,423487544	0,257069409	0,634249471	1,154734411	0,755667506	3,082851638	4,956896552	3,524229075	0,795755968	0,411522634	0,517241379	0,714285714	1,149425287	0,739371534	0,831946755	0,352733686	0,707964602	0,78369906	0,790513834	0,594059406	0,163132137	6,066945607	0,562851782	0,20661157	1,394422311	0,224215247	0,399201597	0,1953125	1,22324159	0,627615063	0,347222222	0,869565217	0,609756098	0,751879699	0,535714286	0,610687023	0,330033003	0,436681223	0,149700599	0,213675214	0,952380952	0,396039604	0,759013283	0,751879699
Spongurus pylomaticus Riedel	0,587084149	0,33557047	0,711743772	0,257069409	0	0,230946882	0,251889169	0,578034682	1,293103448	0,440528634	0	0,411522634	0,172413793	0,178571429	0,459770115	0,184842884	0,332778702	0,352733686	0,884955752	0,313479624	0	0	0,163132137	0,627615063	0,187617261	0,20661157	0,398406375	0,224215247	0	0,390625	0,152905199	0	0,173611111	0,173913043	0,81300813	0,37593985	0,357142857	0	0,165016502	0,218340611	0,149700599	0,213675214	0,238095238	0,594059406	0,569259962	0,37593985
Stichopilium annulatum Popofsky	0	0	0	0	0	0	0	0	0	0	0	0	0	0	0	0	0	0	0	0	0	0	0	0	0	0	0	0	0	0	0	0	0	0	0	0	0	0	0	0,218340611	0	0	0	0	0	0
S. bicorne Haeckel	0	0	0	0	0	0	0	0	0	0	0	0	0	0	0	0	0	0	0	0	0	0	0	0	0	0	0	0	0	0	0	0	0	0	0	0	0	0	0,165016502	0	0	0	0	0	0	0
S. variabile Popofsky	0	0	0	0	0	0	0	0	0	0	0	0,205761317	0,172413793	0,178571429	0	0	0	0,176366843	0	0	0	0	0,163132137	0	0	0	0	0	0	0	0	0	0	0	0	0	0,178571429	0	0	0	0	0	0	0	0	0
Streblacantha circumtexta (Joergensen)	0	0	0	0	0	0	0	0	0	0	0	0	0,172413793	0,178571429	0,229885057	0	0	0	0,17699115	0	0	0,198019802	0	0	0	0	0	0	0	0	0,152905199	0,209205021	0,173611111	0	0,203252033	0	0	0,305343511	0,165016502	0,218340611	0	0	0	0,198019802	0,189753321	0,187969925
Stylacontarium bispiculum Popofsky	0	0	0	0	0	0	0	0	0	0	0	0	0	0	0	0	0	0	0	0	0	0	0	0	0	0	0	0	0	0	0	0	0	0	0	0	0	0	0	0	0	0	0	0	0	0,187969925
Stylatractus pyriformis (Bailey)	5,088062622	4,026845638	4,09252669	5,655526992	4,4397463	2,309468822	0,755667506	1,541425819	0,431034483	4,405286344	2,652519894	3,497942387	2,413793103	3,75	3,908045977	4,066543438	5,324459235	3,527336861	5,840707965	2,507836991	3,162055336	6,336633663	4,078303426	2,30125523	4,315196998	7,644628099	1,593625498	4,260089686	5,389221557	2,734375	3,669724771	3,974895397	5,034722222	4	2,235772358	1,691729323	1,428571429	1,06870229	0,99009901	1,091703057	1,497005988	1,495726496	0,952380952	0,99009901	1,518026565	1,127819549
Stylochlamidium venustum (Bailey)	36,59491194	37,08053691	45,19572954	16,96658098	21,35306554	43,41801386	44,3324937	49,90366089	56,03448276	52,64317181	49,07161804	12,34567901	17,93103448	13,92857143	18,85057471	16,8207024	12,31281198	17,6366843	14,51327434	12,69592476	8,498023715	12,87128713	18,76019576	34,10041841	35,27204503	15,2892562	49,20318725	35,65022422	14,57085828	11,328125	5,657492355	7,531380753	6,423611111	4,173913043	4,06504065	11,84210526	6,428571429	3,969465649	3,96039604	3,930131004	4,640718563	7,692307692	3,80952381	3,168316832	3,225806452	7,518796992
Stylodictya multispina ? Haeckel	0	0	0	0	0	0	0	0	0	0	0	0	0	0	0	0	0	0	0	0	0	0	0	0	0	0	0	0	0	0	0	0	0	0	0	0	0	0	0	0	0	0,213675214	0	0,198019802	0,189753321	0
S. stellata (Bailey)	2,348336595	3,187919463	3,202846975	1,799485861	1,691331924	4,387990762	1,763224181	1,926782274	0,646551724	1,54185022	1,591511936	4,526748971	3,793103448	2,5	2,75862069	4,621072089	4,65890183	5,114638448	4,601769912	3,448275862	1,581027668	1,584158416	1,468189233	2,092050209	1,500938086	1,033057851	0,996015936	1,569506726	0,998003992	0,78125	1,834862385	2,092050209	3,645833333	4	4,268292683	2,631578947	1,607142857	2,595419847	1,98019802	1,528384279	2,245508982	2,136752137	1,666666667	1,98019802	0,948766603	0,563909774
S. tenuispina Joergensen	0	0	0	0	0	0	0	0	0	0	0	0	0	0	0	0	0	0	0	0	0	0	0	0	0	0	0	0	0	0	0	0	0	0	0	0	0	0	0	0	0	0	0,238095238	1,584158416	0,569259962	1,315789474
Stylosphaera sp.	0	0	0	0	0	0	0	0	0	0	0	0,205761317	0,172413793	0,178571429	0,229885057	0,184842884	0	0	0	0,156739812	0	0	0	0	0	0	0	0	0	0	0	0,209205021	0,173611111	0	0,203252033	0,563909774	0,357142857	0,305343511	0,165016502	0	0,149700599	0,213675214	0	1,188118812	0,569259962	0,37593985
Styptosphaera spumacea Haeckel	0	0	0	0	0	0	0	0	0	0	0	0,205761317	0	0	0	0	0	0	0	0	0	0	0	0	0	0	0	0	0	0	0	0	0	0	0	0	0	0	2,145214521	0,873362445	1,19760479	1,282051282	1,19047619	0,198019802	1,518026565	0,187969925
Styptosphaera sp. 1	0,195694716	0,167785235	0	0,514138817	0,21141649	0	0	0	0	0	0,265251989	0	0	0,535714286	0	0,554528651	0,665557404	0	0,884955752	0,78369906	0	0	0,815660685	0	0	0	0	0	0,598802395	0	1,529051988	0,627615063	0,173611111	0,52173913	0,203252033	0	0	0,610687023	0,165016502	0	0,299401198	0,213675214	0,238095238	0,198019802	0,379506641	0,187969925
Styptosphaera sp. 2 (very big specimens)	0	0	0	0	0	0	0	0	0	0	0	0	0,172413793	0,178571429	0	0	0	0	0,17699115	0	0	0	0,163132137	0	0,187617261	0,20661157	0	0,224215247	0,199600798	0	0	0	0	0	0	0	0	0	0	0	0	0	0	0	0	0
Tetraplecta pinigera Haeckel	0	0,167785235	0	0	0	0	0	0,192678227	0	0	0,265251989	0	0,172413793	0,178571429	0	0,369685767	0	0,176366843	0	0	0,197628458	0,198019802	0,163132137	0	0,187617261	0,20661157	0	0	0,199600798	0	0	0,418410042	0	0	0	0,187969925	0,178571429	0	0,165016502	0	0	0	0	0	0	0,187969925
Theocalyptra bicornis (Popofsky)	0,195694716	0,167785235	0	0	0,21141649	0,230946882	0,251889169	0	0	0	0	0,205761317	0	0,178571429	0	0,184842884	0,166389351	0,352733686	0,17699115	0,470219436	0,197628458	0,396039604	0,163132137	0,209205021	0,187617261	0,20661157	0	0,224215247	0,199600798	0,1953125	1,22324159	0,418410042	0,694444444	0,869565217	1,016260163	1,503759398	4,107142857	1,832061069	1,320132013	0,218340611	0,299401198	1,068376068	0,476190476	0,396039604	0,569259962	0,751879699
Theoconus zancleus (Mueller)	0	0	0	0	0	0	0	0	0	0	0	0,823045267	0	0	0	0	0	0	0	0	0	0	0	0	0	0	0	0	0	0	0,152905199	0	0	0,173913043	0,203252033	0,37593985	2,857142857	6,717557252	5,445544554	4,80349345	3,74251497	4,273504274	2,380952381	3,96039604	4,174573055	1,315789474
Theocorys veneris Haeckel	0	0	0	0	0	0	0	0	0	0	0	0	0	0	0	0	0	0	0	0	0	0	0	0	0	0	0	0	0	0	0	0	0	0	0	0	0	0	0,495049505	0,218340611	0,449101796	0,427350427	0,714285714	1,584158416	0,189753321	0,187969925
Theocorythium trachelium trachelium (Ehrenberg)	0	0	0	0	0	0	0	0	0	0	0	0	0	0	0	0	0	0	0	0	0	0	0	0	0	0	0	0	0	0	0	0	0	0	0	0	0	0	0	0,436681223	0,149700599	0	0,238095238	0,198019802	0,189753321	0,187969925
Tholoma methallasson Haeckel (? Tholocubus sp.)	0	0	0	0	0	0	0	0	0	0	0	0	0	0	0	0	0	0	0	0	0	0	0	0	0	0	0	0	0	0,390625	0	0	0	0	0	0	0,178571429	0	0	0	0,299401198	0	0,238095238	0	0,189753321	0
Tholospira sp.	2,935420744	5,201342282	3,736654804	2,827763496	6,553911205	4,849884527	6,297229219	3,275529865	2,370689655	1,982378855	6,100795756	8,436213992	4,310344828	6,607142857	5,747126437	5,914972274	7,321131448	6,878306878	8,14159292	9,247648903	9,090909091	8,712871287	7,504078303	6,694560669	5,253283302	6,404958678	4,183266932	6,950672646	5,588822355	6,0546875	6,422018349	5,439330544	7,986111111	7,130434783	11,58536585	15,97744361	12,32142857	10,83969466	12,70627063	14,62882096	11,82634731	10,25641026	15,95238095	13,26732673	12,90322581	13,72180451
Tholospyris sp. (? T. gephyristes Huelsemann)	0	0	0	0	0	0	0	0	0	0	0	0,205761317	0	0	0	0	0	0	0	0	0	0	0	0	0	0	0	0	0	0	0	0	0	0	0,203252033	0	0	0	0	0	0	0	0	0	0	0
Tholospyris aff. fenestrata Haeckel	0	0	0	0	0	0	0	0	0	0	0	0	0	0	0	0	0	0	0	0	0	0	0	0	0	0	0	0	0	0	0	0	0	0	0	0	0	0	0	0	0	0,213675214	0	0	0	0
Triceraspyris antarctica ? (Haecker)	0	0	0	0	0	0	0	0	0	0	0	0	0	0	0	0	0	0	0	0	0	0	0	0	0	0	0	0	0	0	0	0	0	0	0,203252033	0	0	0	0	0	0	0	0	0	0	0
Triceraspyris sp. (small, hardly recognized specimens)	0	0	0	0	0	0	0	0	0	0	0	0	0	0	0	0	0	0	0	0	0	0	0	0	0	0	0	0	0	0	0	0	0	0	0	0	0,178571429	0	0	0	0	0	0	0	0	0
Tricolocampe cylindrica Haeckel	0	0	0	0	0	0	0	0	0	0	0	0	0	0	0	0	0	0	0	0	0	0	0	0	0	0	0	0	0	0	0	0	0	0	0	0	0	0	0,660066007	0,873362445	0,598802395	0,213675214	0,476190476	0,198019802	0,189753321	0,187969925
Tricolocapsa papillosa (Ehrenberg)	0	0,33557047	0,711743772	0,257069409	0,21141649	0,692840647	0	0,192678227	0	0,440528634	0	0,205761317	1,206896552	0,178571429	0,689655172	0,369685767	0,166389351	0,529100529	0,707964602	0,156739812	0,197628458	0,396039604	0,163132137	0,418410042	0,562851782	0,20661157	0,199203187	0	0,199600798	0,1953125	0,458715596	0,418410042	1,388888889	1,043478261	1,62601626	0,187969925	0,892857143	0,763358779	0,495049505	0,873362445	0,449101796	0,213675214	0,238095238	0,396039604	0,189753321	0,563909774
Trisulcus sp.	0	0,167785235	0	0,257069409	0,634249471	0	0,755667506	0,192678227	0	0,220264317	0	0,617283951	0	0	0	0	0,166389351	0,529100529	0	0,626959248	0,790513834	0	0,652528548	0	0,187617261	0,619834711	0,398406375	0	0,399201597	0,78125	0,305810398	0	0,347222222	0,347826087	0,406504065	0,37593985	0,714285714	0,458015267	0	0	0	0	0	0	0,379506641	0,187969925
Verticillata hexacantha Popofsky	0	0	0	0	0	0	0	0	0	0	0	0	0	0	0	0	0	0	0	0	0	0	0	0	0	0	0	0	0	0	0	0	0	0	0	0	0	0	0	0	0	0,213675214	0	0,594059406	0,189753321	0,187969925
Xiphatractus sp.	0,195694716	0,67114094	0,889679715	0,257069409	0	0,692840647	0,251889169	0,963391137	0	0,220264317	0,795755968	0	0,172413793	0,178571429	0	0	0,166389351	0,176366843	0,353982301	0,313479624	0	0,198019802	0,163132137	0,627615063	0,187617261	0,20661157	0,796812749	0,224215247	0	0,1953125	0,305810398	0	0,520833333	0,347826087	1,219512195	0,187969925	0,357142857	0	0,165016502	0,218340611	0,299401198	0	0	0,198019802	0,189753321	0
Zygocircus productus (Hertwig)	0	0	0	0	0	0	0	0	0	0	0	0	0	0	0	0	0	0	0	0	0	0	0,163132137	0	0	0	0	0	0	0	0	0	0	0	0	0	0	0	0,165016502	0,218340611	0	0,427350427	0	0,198019802	0	0,187969925
Indetermined radiolarians	0	0	0	0	0	0	0	0	0	0	0	0,205761317	0	0	0	0,184842884	0	0	0	0	0	0	0	0	0	0	0	0	0	0,390625	0	0	0,694444444	0	0	1,127819549	0	0	0	0,655021834	0	1,068376068	0	0	0	0
