# Supplementary material for: New data on the distribution and microphotographs of radiolarians in the bottom surface sediments of the North Pacific and Bering Sea obtained within the KALMAR II and INOPEX projects
Source: Data Brief. 2019 Aug 29;26:104448. doi: 10.1016/j.dib.2019.104448 (PMC6736788; doi:10.1016/j.dib.2019.104448)
Supplement: Multimedia component 1 [file mmc1.zip › Data file 1_Kalmar-Inopex_MUC-coordinates.xlsx]

## Sheet: Лист1
Coordinates of the multicorer stations from the KALMAR-II and INOPEX projects, RV Sonne SO201-2 and SO202-1 cruises, respectively
Project	Number	Station	Latitude	Longitude
KALMAR-II (RV Sonne cruise 201-2)	1	SO201-2-08	53.8697	162.066
	2	SO201-2-11	53.9912	162.3755
	3	SO201-2-13	54.2887	162.1975
	4	SO201-2-68	56.0688	169.2352
	5	SO201-2-76	56.33	170.6993
	6	SO201-2-79	56.7165	170.4963
	7	SO201-2-83	57.5047	170.4137
	8	SO201-2-90	58.7002	171.3962
	9	SO201-2-99	58.8755	171.6913
	10	SO201-2-113	59.231	166.9873
	11	SO201-2-126	54.394	162.2228
INOPEX (RV Sonne cruise 202-1)	12	SO202-01-1	44.0259	152.9199
	13	SO202-02-4	46.9689	156.9821
	14	SO202-03-4	49.6141	160.379
	15	SO202-04-3	51.8633	163.1604
	16	SO202-05-3	52.6961	164.9193
	17	SO202-06-2	51.902	166.4902
	18	SO202-07-2	51.2716	167.6993
	19	SO202-08-1	50.5422	170.8213
	20	SO202-09-2	49.6635	175.1615
	21	SO202-10-2	52.7427	179.8478
	22	SO202-11-1	53.1112	178.8999
	23	SO202-12-2	54.0507	179.0877
	24	SO202-13-4	54.9788	177.9572
	25	SO202-14-5	56.7863	178.8238
	26	SO202-15-4	59.5124	-179.8492
	27	SO202-18-1	60.1263	-179.4433
	28	SO202-19-5	57.6512	-175.6783
	29	SO202-21-2	54.7888	-170.3278
	30	SO202-22-1	54.5737	-168.8123
	31	SO202-23-4	52.1727	-160.5043
	32	SO202-24-2	53.0025	-157.193
	33	SO202-25-1	54.0985	-152.6857
	34	SO202-28-1	54.4185	-148.8843
	35	SO202-29-5	52.028	-148.8947
	36	SO202-31-5	49.6775	-152.5475
	37	SO202-32-5	45.5003	-158.4998
	38	SO202-33-5	45.0838	-174.1407
	39	SO202-34-4	40.8875	-177.676
	40	SO202-37-1	37.7675	176.2683
	41	SO202-38-1	38.0435	169.2812
	42	SO202-39-2	38.0115	164.4467
	43	SO202-40-2	38.0013	162.6848
	44	SO202-41-3	38.4132	160.3342
	45	SO202-42-3	38.8917	157.6282
	46	SO202-45-2	40.2917	149.485
	47	Sediment core SO201-2-77KL from KALMAR-II (RV Sonne cruise 201-2)	56.3303	170.6988
